# Supplementary material for: Complete Mitogenome sequencing of the fish louse Argulus japonicus (Crustacea: Branchiura): Comparative analyses and phylogenetic implications
Source: Front Vet Sci. 2024 Mar 25;11:1376898. doi: 10.3389/fvets.2024.1376898 (PMC10999652; doi:10.3389/fvets.2024.1376898)
Supplement: Supplementary file 1 [file Table_1.XLSX]

## Sheet: Sheet1
Table S1. Primer pairs for PCR amplification and their positions in A. japonicus mitogenome
Primer name	Location based on A. japonicus mitogenome	Primer sequence (5' to 3')
Aj-1	1-22	Forward:	TTACCGAGACGATGATTATTTT
	2337-2356	Reverse:	GGTATTATTTGAGGGATTTA
Aj-2	2215-2231	Forward:	TTTATACCTATTGTTCT
	4164-4180	Reverse:	TAAAAAAATTAAGGCAA
Aj-3	4029-4046	Forward:	CCTCTATCCTTATTCTGA
	6289-6309	Reverse:	TACAGGTTAAGATTAGATTG
Aj-4	6157-6178	Forward:	ATACTATTATTTTAAATCGATT
	8185-8203	Reverse:	TTATTAGTAAGGGATGATT
Aj-5	8057-8072	Forward:	TCAAAAACAAAAAATG
	10469-10484	Reverse:	CTTTGGTATCAGGGTG
Aj-6	10337-10353	Forward:	TTTGTATTATTAAAGTTA
	12670-12687	Reverse:	AACCCAGCTCACGTATCACAT
Aj-7	12543-12560	Forward:	AATCACAGCCAATTTATCCC
	14410-14430	Reverse:	ATAAAAAAATTCATCTGGAGT
Aj-8	14289-14309	Forward:	ATTGTAAGCATCACATCGTCA
	1044-1064	Reverse:	ACTCCTGTTAGTCCCCCTACT
