# Supplementary material for: Complete Mitogenome sequencing of the fish louse Argulus japonicus (Crustacea: Branchiura): Comparative analyses and phylogenetic implications
Source: Front Vet Sci. 2024 Mar 25;11:1376898. doi: 10.3389/fvets.2024.1376898 (PMC10999652; doi:10.3389/fvets.2024.1376898)
Supplement: Supplementary file 2 [file Table_2.XLSX]

## Sheet: Sheet1
Table S2. Summary of the mitogenome information of crustaceans included in this study
Species	Family	Order	Size (bp)	Genbank Nos.
Amphibalanus amphitrite	Balanidae	Balanomorpha	15683	NC024525
Argulus americanus	Argulidae	Arguloida	15102	AY456187
Armillifer armillatus	Armilliferidae	Porocephalida	16747	AY456186
Calanus hyperboreus	Calanidae	Calanoida	17910	NC019627
Callinectes sapidus	Portunidae	Decapoda	16263	NC006281
Cherax destructor	Parastacidae	Decapoda	15894	NC011243
Drosophila yakuba	Drosophilidae	Diptera	16019	X03240
Eriocheir sinensis	Varunidae	Decapoda	16354	NC006992
Gomphiocephalus hodgsoni	Hypogastruridae	Poduromorpha	15075	AY191995
Harpiosquilla harpax	Squillidae	Stomatopoda	15714	NC006916
Hutchinsoniella macracantha	Hutchinsoniellidae	Brachypoda	16491	AY456189
Lithobius forficatus	Lithobiidae	Lithobiomorpha	15695	NC002629
Macrobrachium rosenbergii	Palaemonidae	Decapoda	15772	NC006880
Marsupenaeus japonicus	Penaeidae	Decapoda	15968	NC007010
Megabalanus volcano	Balanidae	Balanomorpha	15107	NC006293
Nobia grandis	Pyrgomatidae	Balanomorpha	15032	NC023945
Notochthamalus scabrosus	Chthamalidae	Balanomorpha	15397	NC022716
Pagurus longicarpus	Paguridae	Decapoda	15630	NC003058
Panulirus japonicus	Palinuridae	Decapoda	15717	NC004251
Penaeus monodon	Penaeidae	Decapoda	15984	NC002184
Pollicipes polymerus	Pollicipedidae	Pollicipedomorpha	15634	AY456188
Portunus trituberculatus	Portunidae	Decapoda	16026	NC005037
Pseudocarcinus gigas	Eriphiidae	Decapoda	15515	NC006891
Speleonectes tulumensis	Speleonectidae	Nectiopoda	18372	AY456190
Squilla mantis	Squillidae	Stomatopoda	15994	NC006081
Striatobalanus amaryllis	Balanidae	Balanomorpha	15064	NC024526
Tetraclita japonica	Tetraclitidae	Balanomorpha	15194	NC008974
Tricholepidion gertschi	Lepidotrichidae	Zygentoma	15267	AY191994
Triops cancriformis	Triopsidae	Notostraca	15101	NC004465
Triops longicaudatus	Triopsidae	Notostraca	15111	NC006079
