# Supplementary material for: Complete Mitogenome sequencing of the fish louse Argulus japonicus (Crustacea: Branchiura): Comparative analyses and phylogenetic implications
Source: Front Vet Sci. 2024 Mar 25;11:1376898. doi: 10.3389/fvets.2024.1376898 (PMC10999652; doi:10.3389/fvets.2024.1376898)
Supplement: Supplementary file 3 [file Table_3.XLSX]

## Sheet: cox1__identity
	Argulus japonicus	Amphibalanus amphitrite	Argulus americanus	Armillifer armillatus	Calanus hyperboreus	Callinectes sapidus	Capitulum mitella	Cherax destructor	Eriocheir sinensis	Gomphiocephalus hodgsoni	Lithobius forficatus	Macrobrachium rosenbergii	Marsupenaeus japonicus	Megabalanus volcano	Megabalanus ajax	Harpiosquilla harpax	Nobia grandis	Notochthamalus scabrosus	Panulirus japonicus	Penaeus monodon	Pollicipes polymerus	Portunus trituberculatus	Pseudocarcinus gigas	Speleonectes tulumensis	Squilla mantis	Striatobalanus amaryllis	Tetraclita japonica	Tricholepidion gertschi	Triops cancriformis	Triops longicaudatus	Amino acid
Argulus japonicus	-	71.04	83.66	65.18	67.31	70.82	70.79	70.82	70.62	68.15	70.43	69.84	71.21	71.18	71.37	71.01	70.99	70.54	72.96	69.96	71.07	71.01	70.82	65.83	70.62	70.99	70.79	71.6	73.26	73.26	Argulus japonicus
Amphibalanus amphitrite	66.26	-	69.5	64.48	75.1	80.12	95.76	77.22	79.73	73.7	77.22	79.54	81.08	97.88	97.88	79.34	97.3	96.53	79.15	80.54	94.98	79.92	79.54	71.04	80.5	96.92	95.95	78.57	82.08	81.5	Amphibalanus amphitrite
Argulus americanus	76.97	69.35	-	65.69	64.99	71.54	69.05	72.12	71.15	69.25	71.35	70.96	70.76	69.63	70.02	69.98	69.44	69.32	71.54	69.71	69.65	71.73	69.98	65.24	69.98	69.63	68.86	70.62	73.26	73.45	Argulus americanus
Armillifer armillatus	63.57	61.16	61.73	-	61.51	65.3	63.44	64.52	64.72	65.18	67.06	64.13	65.3	64.8	64.8	66.08	64.8	63.69	64.13	64.66	63.81	65.3	64.91	64.27	65.5	64.99	64.6	66.34	67.25	67.44	Armillifer armillatus
Calanus hyperboreus	62.94	68.39	63.97	59.31	-	73.5	74.37	72.34	73.69	69.48	72.73	72.92	75.24	74.95	74.76	75.63	74.95	73.99	75.05	75.14	73.94	73.31	73.5	69.31	76.21	74.76	74.37	74.66	75.53	75.34	Calanus hyperboreus
Callinectes sapidus	67.08	72.45	67.28	64.86	66.95	-	78.92	87.52	91.62	76.98	77.39	88.89	90.64	79.69	79.69	86.55	79.5	79.42	87.13	90.29	78.79	98.83	94.74	73.2	86.94	79.5	79.3	81.32	82.36	82.75	Callinectes sapidus
Capitulum mitella	65.91	80.23	64.42	63.07	65.01	71.41	-	77.18	78.92	73.36	76.4	79.11	80.27	96.12	96.32	78.72	96.51	98.45	78.53	80.62	97.29	78.34	78.72	70.21	79.88	96.51	96.51	78.53	81.59	81.01	Capitulum mitella
Cherax destructor	65.93	68.97	67.17	63.97	65.74	74.98	69.68	-	86.74	76.79	77.39	85.96	87.91	77.56	77.76	84.8	77.18	77.48	84.02	86.8	77.24	87.13	86.74	69.71	84.6	77.56	77.37	80.35	81.59	81.78	Cherax destructor
Eriocheir sinensis	67.01	72.84	69.69	63.89	66.75	79.01	70.05	75.77	-	75.82	77	87.72	90.45	79.3	79.69	86.16	79.3	79.61	85.19	89.32	79.18	91.03	93.37	71.84	85.96	79.69	78.92	80.54	82.56	82.36	Eriocheir sinensis
Gomphiocephalus hodgsoni	66.62	71.2	68.31	62.94	65.92	72.06	68.92	69.36	72.38	-	76.4	76.79	77.18	74.71	74.52	75.63	74.52	74.03	78.34	76.94	74.22	76.79	76.6	68.34	75.44	74.9	74.71	75.29	77.37	77.56	Gomphiocephalus hodgsoni
Lithobius forficatus	65.19	69.61	67.41	65.12	66.43	71.06	70.57	69.58	71.32	70.25	-	77	77.39	76.98	77.37	78.17	76.98	76.31	77.58	76.12	76.26	77.58	77.58	71.65	77.97	77.18	76.79	77.43	78.88	78.29	Lithobius forficatus
Macrobrachium rosenbergii	65.08	68.77	63.32	65.21	64.25	76.94	71.23	74.53	75.05	70.85	70.36	-	91.03	79.11	79.5	86.55	79.3	79.42	86.94	90.1	79.57	88.69	88.11	70.49	86.35	79.5	79.11	82.3	82.95	83.72	Macrobrachium rosenbergii
Marsupenaeus japonicus	68.38	72.77	68.58	63.49	67.59	77.77	71.28	75.64	78.23	73.03	72.95	75.31	-	80.46	80.66	91.62	80.27	80.97	87.52	98.06	80.74	90.25	91.42	72.82	91.03	80.46	81.04	83.27	86.82	86.82	Marsupenaeus japonicus
Megabalanus volcano	66.75	81.78	68.43	61.38	67.4	71.93	80	69.49	72.83	71.31	71.41	70.59	73.42	-	99.22	78.92	98.26	96.9	79.11	80.62	94.96	79.5	79.5	70.99	80.08	97.87	97.29	78.53	82.36	81.98	Megabalanus volcano
Megabalanus ajax	67.08	80.04	66.36	62.61	65.79	72.7	80.19	70.07	71.6	71.12	71.67	71.56	73.67	83.3	-	79.11	98.64	96.71	79.11	80.81	95.16	79.5	79.3	70.79	80.27	98.26	96.9	78.92	82.95	82.36	Megabalanus ajax
Harpiosquilla harpax	67.99	73.55	70.01	62.45	69.34	75.88	71.6	73.42	76.73	72.06	72.16	75.44	80.38	71.86	71.15	-	78.92	79.42	86.16	90.68	78.79	86.16	86.74	72.82	96.69	78.92	79.3	82.49	83.91	83.91	Harpiosquilla harpax
Nobia grandis	68.56	83.71	70.25	62.1	69.27	72.7	79.87	69.62	72.83	72.4	71.22	70.78	74.19	83.3	82.91	74.13	-	96.9	78.92	80.43	95.35	79.3	79.5	71.37	80.08	98.26	98.06	79.11	82.36	81.78	Nobia grandis
Notochthamalus scabrosus	65.26	81.84	67.08	61.95	67.72	72.86	81.81	69.44	72.92	71.65	69.81	69.31	73.44	82.59	80.91	72.01	82.52	-	79.03	81.13	97.47	78.83	79.22	70.54	80.39	96.9	97.09	78.49	81.94	81.17	Notochthamalus scabrosus
Panulirus japonicus	67.79	71.74	67.54	62.39	67.53	76.73	70.57	71.73	74.25	72.32	70.4	74.59	75.23	71.28	71.22	76.01	72.19	72.27	-	86.6	78.4	86.94	86.16	72.04	86.16	79.11	79.11	80.93	83.72	83.91	Panulirus japonicus
Penaeus monodon	67.66	74.24	68.77	62.08	68.69	77.4	71.91	73.72	77.79	73.27	71.88	74.76	83.64	73.07	72.49	80.52	74.43	72.97	74.81	-	80.35	89.9	90.1	72.67	90.68	81.01	80.62	82.17	86.41	86.6	Penaeus monodon
Pollicipes polymerus	66.88	79.35	67.4	60.9	66.56	71.63	79.55	68.6	73.26	70.68	70.27	69.77	72.74	79.74	78.38	72.02	81.1	81.61	70.66	72.71	-	78.21	78.6	70.87	79.96	95.16	95.35	79.22	81.55	81.17	Pollicipes polymerus
Portunus trituberculatus	69.16	72.9	68.9	63.89	67.08	84.35	71.09	74.98	78.55	73.48	70.66	75.5	79.07	72.51	73.48	76.86	73.22	72.34	76.01	78.83	70.72	-	94.15	73.4	86.55	79.3	79.11	80.74	82.56	82.56	Portunus trituberculatus
Pseudocarcinus gigas	68.31	73.1	69.36	63.62	65.39	81.55	72.19	75.18	80.05	72.51	70.53	76.55	79.86	72.77	73.42	77.44	73.29	72.99	76.79	78.05	72.09	81.23	-	73.2	86.74	79.69	79.3	81.32	83.33	83.72	Pseudocarcinus gigas
Speleonectes tulumensis	64.29	67.1	64.09	63.96	64.17	69.03	66.43	67.03	69.22	67.66	68.83	69.44	70.52	67.79	68.5	69.94	68.43	66.43	67.01	69.02	68.05	68.05	69.74	-	73.2	70.79	71.57	71.65	71.9	71.51	Speleonectes tulumensis
Squilla mantis	67.34	73.23	69.17	61.21	69.4	76.01	71.22	74.01	76.47	71.67	71.38	73.36	80.44	71.67	71.6	86.25	73.93	71.36	75.81	80.06	72.09	76.34	77.38	69.61	-	80.08	80.08	82.3	83.53	83.72	Squilla mantis
Striatobalanus amaryllis	66.88	83.13	68.5	64.04	69.2	74.26	81.29	70.07	74.26	73.63	72.19	71.49	75.1	82.39	82.59	73.22	84.08	82.33	72.64	74.3	80	72.83	73.16	69.28	72.83	-	97.48	78.72	82.17	81.59	Striatobalanus amaryllis
Tetraclita japonica	65.78	79.46	65.27	63	66.04	71.28	80.65	69.04	71.67	69.5	70.89	72.33	72.19	81.23	81.62	70.38	81.55	79.81	71.02	72.17	77.8	71.47	71.8	67.72	69.92	82.78	-	78.72	81.98	81.4	Tetraclita japonica
Tricholepidion gertschi	68.84	71.23	69.81	64.22	68.89	74.17	71.28	71.85	73.32	71.92	71.5	73.34	74.04	72.32	71.28	75.54	73.54	70.58	72.22	74.85	72.27	73.32	74.89	72.73	73.39	73.8	70.38	-	82.56	83.33	Tricholepidion gertschi
Triops cancriformis	68.89	74.37	69.8	62.99	67.07	73.17	71.33	71.96	74.34	72.61	71.29	73.12	76.47	72.82	74.63	74.79	73.79	72.7	72.52	75.88	72.24	75.18	75.63	69.99	74.53	74.5	72.82	73.56	-	97.67	Triops cancriformis
Triops longicaudatus	68.31	74.44	69.6	62.22	68.36	73.95	71.52	71.05	74.79	72.35	71.42	72.8	75.96	73.85	74.24	77.19	75.6	72.7	73.56	77.69	73.61	73.95	76.09	68.63	75.96	74.43	72.43	74.72	83.72	-	Triops longicaudatus
Nucleotide	Argulus japonicus	Amphibalanus amphitrite	Argulus americanus	Armillifer armillatus	Calanus hyperboreus	Callinectes sapidus	Capitulum mitella	Cherax destructor	Eriocheir sinensis	Gomphiocephalus hodgsoni	Lithobius forficatus	Macrobrachium rosenbergii	Marsupenaeus japonicus	Megabalanus volcano	Megabalanus ajax	Harpiosquilla harpax	Nobia grandis	Notochthamalus scabrosus	Panulirus japonicus	Penaeus monodon	Pollicipes polymerus	Portunus trituberculatus	Pseudocarcinus gigas	Speleonectes tulumensis	Squilla mantis	Striatobalanus amaryllis	Tetraclita japonica	Tricholepidion gertschi	Triops cancriformis	Triops longicaudatus

## Sheet: cytb__identity
	Argulus japonicus	Amphibalanus amphitrite	Argulus americanus	Armillifer armillatus	Calanus hyperboreus	Callinectes sapidus	Capitulum mitella	Cherax destructor	Eriocheir sinensis	Gomphiocephalus hodgsoni	Lithobius forficatus	Macrobrachium rosenbergii	Marsupenaeus japonicus	Megabalanus volcano	Megabalanus ajax	Harpiosquilla harpax	Nobia grandis	Notochthamalus scabrosus	Panulirus japonicus	Penaeus monodon	Pollicipes polymerus	Portunus trituberculatus	Pseudocarcinus gigas	Speleonectes tulumensis	Squilla mantis	Striatobalanus amaryllis	Tetraclita japonica	Tricholepidion gertschi	Triops cancriformis	Triops longicaudatus	Amino acid
Argulus japonicus	-	61.44	72.5	55.49	58.82	63.24	61.87	61.76	62.28	63.68	60.38	63.33	62.37	62.74	61.53	64.38	63.34	62.82	60.63	63.34	62.9	61.76	61.85	60.37	63.16	62.82	62.22	61.44	62.64	63.34	Argulus japonicus
Amphibalanus amphitrite	61.66	-	63.53	51.44	64.91	68.8	77.72	64.15	68.01	66.32	65.44	66.17	67.95	80.09	78.86	67.89	82.98	80	65.29	70	78.62	67.75	67.51	63.72	67.37	80.35	78.51	65.53	67.54	68.33	Amphibalanus amphitrite
Argulus americanus	77.49	59.9	-	50.52	60.56	65.56	61.62	58.39	63.37	66.49	62.04	60.66	61.83	62.4	61.97	64.66	65.1	64.32	61.8	65.79	63.3	65.82	63.58	60.66	63.61	64.06	61.01	63.36	64.57	64.4	Argulus americanus
Armillifer armillatus	49.1	48.43	48.83	-	49.08	51.49	51.44	50.87	49.48	50.57	52.06	54.02	50.39	52.32	53.37	48.47	51.71	52.67	49.83	50.31	50.35	50	50.83	55.77	50.04	53.02	54.86	54.16	50.48	50.09	Armillifer armillatus
Calanus hyperboreus	58.18	67.45	56.14	45.29	-	65.91	63.25	61.78	66.61	64.03	63.15	63.8	65.58	64.21	63.42	64.56	65.18	63.95	63.53	65.88	64.24	63.62	66.29	60.37	65.17	65.35	62.63	66.23	67.37	67.11	Calanus hyperboreus
Callinectes sapidus	61.72	69.11	61.62	45.95	67.19	-	68.1	68.63	76.65	68.63	65.82	69.87	72.98	67.92	67.13	71.44	68.8	69.41	70.22	73.73	66.61	83.08	78.79	66.34	71.62	69.24	67.31	69.33	71.44	71.53	Callinectes sapidus
Capitulum mitella	61.14	89.76	60.16	48.69	66.93	70.42	-	63.89	66.96	62.37	63.86	67.4	67.78	77.81	78.07	67.11	79.04	77.02	65.21	67.72	76.34	68.45	66.73	62.23	66.14	76.32	78.86	67.37	64.82	65.61	Capitulum mitella
Cherax destructor	61.72	67.8	56.66	43.34	62.99	76.05	67.8	-	71.45	63.18	62.21	69.43	68.05	63.45	64.33	67.75	63.45	63.63	67.05	67.66	63.97	68.28	70.77	62.73	66.7	63.45	64.24	65.47	65.29	65.47	Cherax destructor
Eriocheir sinensis	60.16	66.49	56.4	45.17	69.03	82.89	68.59	75.53	-	68.1	65.03	72.25	73.86	65.38	65.64	73.55	68.27	68.01	71.19	74.52	65.99	77.89	76.76	65.02	72.58	67.92	65.82	69.59	70.21	71.27	Eriocheir sinensis
Gomphiocephalus hodgsoni	61.82	66.14	60.05	45.55	67.11	67.45	65.62	64.83	65.62	-	65.96	64.06	66.37	65.35	65.35	69.92	67.72	66.32	64.67	67.46	64.94	67.57	68.83	61.6	69.39	67.28	63.86	66.49	67.63	68.78	Gomphiocephalus hodgsoni
Lithobius forficatus	56.62	63.52	57.18	46.07	63.68	64.57	62.99	60.1	61.94	64.47	-	63.8	64.27	63.86	64.21	64.47	65.7	64.21	62.21	65.08	64.06	64.76	64.35	61.07	63.68	63.68	63.86	65.7	65.7	65.79	Lithobius forficatus
Macrobrachium rosenbergii	62.76	69.37	57.44	45.69	65.88	76.05	68.85	73.42	78.16	66.14	61.94	-	72.8	66.17	66.61	71.97	66.78	66.52	70.75	72.14	63.27	69.96	72.89	65.02	68.28	66.61	65.99	70.2	68.28	69.33	Macrobrachium rosenbergii
Marsupenaeus japonicus	63.28	70.68	58.22	45.17	69.29	82.89	72.25	74.74	82.11	67.72	66.14	81.05	-	68.21	66.81	71.55	69.44	68.48	69.72	79.98	66.73	73.42	74.56	64.44	71.64	69.26	66.2	67.16	69.45	69.45	Marsupenaeus japonicus
Megabalanus volcano	60.88	92.65	59.64	48.17	67.72	69.37	89.24	68.32	67.8	66.14	62.73	68.85	70.68	-	82.02	67.28	81.32	76.93	64.86	67.63	77.21	68.8	68.13	63.01	66.67	80.18	78.95	65.7	65.79	65.53	Megabalanus volcano
Megabalanus ajax	60.62	92.39	60.16	48.95	66.4	69.11	90.55	67.8	67.54	66.93	62.73	68.59	70.16	97.11	-	65.7	79.3	76.93	64.59	66.05	77.39	66.35	67.69	61.96	64.82	79.82	78.16	64.91	64.3	66.84	Megabalanus ajax
Harpiosquilla harpax	62.34	67.98	59.01	46.34	69.47	77.17	69.55	71.39	76.64	71.58	63.42	77.43	81.1	69.55	69.55	-	69.39	67.63	69.77	73.35	67.57	73.73	73.66	64.06	83.2	67.19	65.96	69.47	70.8	71.06	Harpiosquilla harpax
Nobia grandis	61.14	94.49	60.42	48.69	67.45	69.37	91.08	68.06	67.28	66.67	63.52	68.85	71.2	93.7	93.18	70.34	-	80.09	66.61	69.91	79.32	68.01	67.43	63.1	68.68	81.23	79.74	68.42	67.89	68.68	Nobia grandis
Notochthamalus scabrosus	60.36	90.03	60.42	49.74	65.88	70.68	89.5	67.8	68.59	66.14	63.52	70.16	71.99	89.24	90.03	68.5	90.55	-	65.99	69.65	78.7	68.45	67.25	62.84	68.51	78.51	78.33	67.28	66.93	67.54	Notochthamalus scabrosus
Panulirus japonicus	60.42	68.32	57.7	44.39	69.82	77.89	68.59	74.47	77.63	65.62	61.15	77.11	78.68	67.54	66.75	76.38	68.32	68.59	-	69.95	64.59	71.01	70.86	63.35	69.6	66.52	64.59	65.91	65.82	66.96	Panulirus japonicus
Penaeus monodon	62.6	70.34	58.75	45.29	70	81.63	72.44	75.33	80.31	68.68	66.58	81.1	97.11	70.6	70.34	82.11	70.6	71.92	78.22	-	67.49	74.52	73.84	63.62	73.97	68.95	66.75	70.35	71.42	70.89	Penaeus monodon
Pollicipes polymerus	61.3	90.58	59.9	47.78	67.19	69.29	89.79	67.72	66.67	65.62	62.73	67.72	70.34	90.84	89.53	67.98	91.36	90.58	67.72	69.82	-	66.96	65.14	62.74	68.54	75.99	78	63.63	65.11	63.97	Pollicipes polymerus
Portunus trituberculatus	61.2	68.85	61.36	45.69	67.19	97.89	70.16	76.32	84.21	67.19	64.57	75.79	82.37	69.63	68.85	77.17	68.85	70.42	78.68	81.63	69.55	-	78.26	63.96	72.85	68.27	66.52	69.24	71	70.21	Portunus trituberculatus
Pseudocarcinus gigas	62.5	69.37	59.27	45.95	69.29	89.47	70.42	77.63	84.47	67.19	63.25	78.95	83.95	70.94	69.9	78.48	69.9	70.94	80	83.73	69.55	90	-	64.96	72.43	67.51	65.94	68.91	70.06	71.12	Pseudocarcinus gigas
Speleonectes tulumensis	57.29	59.69	56.66	47	58.53	63.68	61.26	60	63.68	58.79	56.43	61.32	63.16	59.69	60.47	62.99	59.95	59.69	61.32	63.25	60.1	63.16	62.63	-	62.92	63.01	61.79	64.77	63.18	62.57	Speleonectes tulumensis
Squilla mantis	62.08	67.98	59.01	46.07	69.21	77.17	69.55	71.39	76.64	71.84	63.95	77.43	81.1	69.55	69.55	98.68	70.34	68.24	76.38	82.11	67.98	77.17	78.48	63.78	-	66.4	65.88	67.46	70.45	69.92	Squilla mantis
Striatobalanus amaryllis	59.84	92.91	58.59	48.43	67.72	68.59	90.03	68.06	66.75	66.4	62.73	68.06	70.42	93.96	93.96	69.03	94.23	89.76	67.28	69.82	89.79	68.59	69.63	59.69	69.03	-	78.68	68.16	65.88	67.02	Striatobalanus amaryllis
Tetraclita japonica	60.62	91.86	60.16	48.43	66.4	69.9	91.08	67.8	67.02	66.4	63.78	68.59	69.9	92.91	92.65	68.5	93.96	91.86	67.02	69.82	92.93	69.9	69.37	59.95	68.5	92.91	-	64.39	64.3	65.35	Tetraclita japonica
Tricholepidion gertschi	60.36	68.5	60.94	47.64	67.98	73.04	69.82	67.54	71.73	68.5	66.93	70.94	73.82	68.5	68.5	72.44	69.55	70.6	68.85	73.75	67.28	73.04	72.25	60.47	72.44	68.77	69.55	-	70.96	68.25	Tricholepidion gertschi
Triops cancriformis	62.86	66.67	61.62	47.12	69.74	74.28	66.93	67.98	70.87	70.79	66.32	72.97	75.33	66.93	67.45	74.74	67.45	67.19	69.55	76.32	66.67	73.75	73.75	59.84	75.79	66.93	67.45	74.02	-	78.36	Triops cancriformis
Triops longicaudatus	65.71	68.77	62.66	46.46	70.53	75.07	66.93	70.87	72.7	70.53	65.53	75.07	77.43	67.72	67.19	76.58	68.77	67.45	71.92	77.37	66.93	74.54	76.12	59.06	76.58	67.98	67.72	74.28	88.68	-	Triops longicaudatus
Nucleotide	Argulus japonicus	Amphibalanus amphitrite	Argulus americanus	Armillifer armillatus	Calanus hyperboreus	Callinectes sapidus	Capitulum mitella	Cherax destructor	Eriocheir sinensis	Gomphiocephalus hodgsoni	Lithobius forficatus	Macrobrachium rosenbergii	Marsupenaeus japonicus	Megabalanus volcano	Megabalanus ajax	Harpiosquilla harpax	Nobia grandis	Notochthamalus scabrosus	Panulirus japonicus	Penaeus monodon	Pollicipes polymerus	Portunus trituberculatus	Pseudocarcinus gigas	Speleonectes tulumensis	Squilla mantis	Striatobalanus amaryllis	Tetraclita japonica	Tricholepidion gertschi	Triops cancriformis	Triops longicaudatus

## Sheet: cox3__identity
	Argulus japonicus	Amphibalanus amphitrite	Argulus americanus	Armillifer armillatus	Calanus hyperboreus	Calanus hyperboreus	Capitulum mitella	Cherax destructor	Eriocheir sinensis	Gomphiocephalus hodgsoni	Lithobius forficatus	Macrobrachium rosenbergii	Marsupenaeus japonicus	Megabalanus volcano	Megabalanus ajax	Harpiosquilla harpax	Nobia grandis	Notochthamalus scabrosus	Panulirus japonicus	Penaeus monodon	Pollicipes polymerus	Portunus trituberculatus	Pseudocarcinus gigas	Speleonectes tulumensis	Squilla mantis	Striatobalanus amaryllis	Tetraclita japonica	Tricholepidion gertschi	Triops cancriformis	Triops longicaudatus	Amino acid
Argulus japonicus	-	61.9	76.28	56.51	53.97	62.06	61.14	58.76	62.44	60.9	63.91	59.57	61.92	61.9	62.78	61.79	63.16	60.89	60.03	61.29	61.52	63.19	61.84	62.39	63.3	63.92	60.13	61.92	62.15	62.67	Argulus japonicus
Amphibalanus amphitrite	55.47	-	62.28	53.49	60.3	68.35	77.64	64.43	67.97	66.67	64.19	65.45	69.24	80.3	81.58	69.11	80.18	79.8	65.32	70.76	76.49	70.62	64.74	64.43	69.62	83.86	77.89	67.85	67.6	68.48	Amphibalanus amphitrite
Argulus americanus	77.95	53.21	-	54.08	55.23	59.67	58.86	58.39	61.31	62.66	61.5	56.57	60.03	60.89	60.51	63.56	62.53	60.76	60.15	61.03	60.76	62.81	59.95	60.74	64.44	63.54	59.75	61.54	62.41	61.54	Argulus americanus
Armillifer armillatus	47.91	49.62	46.39	-	46.66	55.61	56.93	53.92	54.6	52.01	56.54	54.52	56.46	53.88	55.27	54.05	55.53	56.42	52.84	54.43	53.88	54.48	54.66	55.15	53.54	53.75	53.88	55.44	54	52.28	Armillifer armillatus
Calanus hyperboreus	55.26	61.8	51.88	46.62	-	59.9	58.79	57.23	61.65	60.7	59.09	55.93	58.7	58.54	59.42	61.01	60.18	57.91	59.5	58.2	58.92	60.53	58.63	57.76	61.89	61.18	58.04	60.5	60.3	61.51	Calanus hyperboreus
Calanus hyperboreus	56.55	68.8	54.31	49.62	62.55	-	65.7	71.21	78.54	68.04	64.15	70.57	73.64	67.72	67.21	74.37	68.22	67.97	70.69	71.5	68.98	82.45	76.79	64.82	74.24	67.84	66.46	70.33	67.47	68.18	Calanus hyperboreus
Capitulum mitella	56.6	89.02	55.09	50.76	60.67	67.29	-	64.81	65.32	63.03	65.57	64.7	67.97	77.26	76.75	66.08	79.29	78.14	64.94	65.95	76.62	65.95	64.86	63.67	66.08	77.76	77.51	65.44	64.04	65.19	Capitulum mitella
Cherax destructor	57.89	67.17	53.01	47.92	63.53	80.38	68.68	-	71.09	63.67	62.75	69.56	70.24	63.67	66.2	71.23	66.2	64.81	71.46	72.76	64.3	69.44	71.14	61.66	70.47	64.81	66.84	68.44	64.81	64.77	Cherax destructor
Eriocheir sinensis	58.05	68.05	55.81	51.5	64.04	86.42	66.17	80	-	67.54	64.65	69.69	75.03	68.73	69.61	73.36	69.74	67.72	71.95	75.16	65.2	77.9	77.92	63.44	74.62	68.98	63.68	70.08	66.83	67.55	Eriocheir sinensis
Gomphiocephalus hodgsoni	54.31	65.92	52.06	48.31	63.94	66.04	67.04	66.04	65.67	-	63.67	60.3	66.42	66.67	65.29	69.04	66.92	65.16	63.3	67.54	64.04	67.54	65.04	66.54	69.91	67.04	64.29	67.17	66.67	67.67	Gomphiocephalus hodgsoni
Lithobius forficatus	54.92	61.28	53.03	43.56	59.25	61.65	63.16	60	62.41	61.94	-	61.9	63.94	61.79	62.55	63.26	63.93	62.04	62.88	63.07	62.93	65.16	61.61	61.9	63.76	64.94	61.79	68.69	63.56	66.54	Lithobius forficatus
Macrobrachium rosenbergii	53.73	68.16	51.12	47.57	59.7	75.56	67.04	71.43	75.19	64.55	55.81	-	73.87	63.82	65.45	71.32	65.95	65.08	70.68	72.61	65.08	69.18	68.38	59.95	70.44	64.32	64.32	68.05	65.33	64.78	Macrobrachium rosenbergii
Marsupenaeus japonicus	58.27	71.32	52.63	52.45	66.04	79.32	70.94	78.2	80.08	68.91	59.18	82.02	-	70.13	70.13	75.16	68.86	67.59	70.73	82.03	67.09	73.14	69.65	62.42	74.91	68.1	67.09	70.49	68.23	66.83	Marsupenaeus japonicus
Megabalanus volcano	56.98	92.05	52.08	50	63.3	67.29	87.12	66.79	67.67	65.92	60.9	68.16	72.83	-	83.86	70.38	80.81	78.65	65.45	71.01	74.33	68.73	64.48	65.06	68.99	81.96	77.13	65.32	67.73	66.08	Megabalanus volcano
Megabalanus ajax	56.6	92.8	52.45	49.62	63.3	68.05	88.64	67.92	68.05	66.67	60.9	67.42	72.08	95.45	-	68.23	81.58	76.87	66.33	69.87	74.46	69.86	65.74	63.54	68.35	80.05	77.89	66.08	66.58	66.96	Megabalanus ajax
Harpiosquilla harpax	57.89	70.19	53.01	48.68	65.41	80.75	69.81	78.79	80.38	68.66	61.51	80.45	84.96	71.32	69.81	-	68.99	68.23	72.6	77.43	68.61	72.85	70.64	65.2	86.57	69.75	68.86	70.98	68.86	67.43	Harpiosquilla harpax
Nobia grandis	56.6	91.29	53.96	51.14	64.04	66.17	89.02	66.79	66.17	65.92	62.03	66.29	71.32	92.05	92.42	69.06	-	78.91	66.33	71.14	76.62	68.47	65.11	66.58	67.97	82.08	77.51	67.85	68.11	67.22	Nobia grandis
Notochthamalus scabrosus	55.85	90.15	53.58	50.38	60.3	66.92	90.53	67.55	66.92	65.17	62.03	65.92	71.7	90.53	88.26	71.32	88.26	-	65.07	68.86	76.11	67.84	65.24	64.3	70.89	80.05	78.02	67.22	65.95	65.7	Notochthamalus scabrosus
Panulirus japonicus	57.89	68.8	55.26	48.5	65.41	79.7	67.67	76.98	81.2	64.93	60	76.03	78.65	68.05	68.42	81.89	68.05	66.54	-	71.73	65.57	71.45	69.89	61.92	73.11	66.83	64.56	67.3	63.68	66.29	Panulirus japonicus
Penaeus monodon	57.89	70.94	53.38	52.08	64.93	80.08	70.94	79.7	80.45	68.91	59.55	82.02	95.85	72.45	71.32	85.71	70.57	71.7	79.4	-	67.09	74.65	73.05	64.19	75.91	68.48	67.85	69.48	67.09	67.84	Penaeus monodon
Pollicipes polymerus	57.74	85.98	54.34	49.62	60.67	66.92	89.02	66.42	66.54	66.67	62.03	67.04	69.06	85.98	85.61	70.57	85.61	87.5	66.92	69.81	-	66.2	66.37	63.29	67.72	77.38	75.86	65.57	66.71	65.95	Pollicipes polymerus
Portunus trituberculatus	57.68	70.68	54.68	49.62	62.92	95.85	68.8	79.62	85.66	66.04	62.41	75.56	77.82	69.55	69.55	81.51	67.67	68.05	78.95	79.7	68.8	-	76.29	64.07	73.61	71.37	66.71	70.33	68.6	69.57	Portunus trituberculatus
Pseudocarcinus gigas	56.02	67.67	54.89	50	61.94	87.64	68.05	79.03	86.14	64.42	60.3	72.39	77.82	66.54	66.92	78.65	65.79	64.66	79.03	78.57	66.54	88.76	-	63.48	71.27	66.5	63.85	67.5	66.25	63.99	Pseudocarcinus gigas
Speleonectes tulumensis	57.2	64.53	52.27	48.11	59.4	62.92	63.4	63.16	63.67	64.04	58.49	59.7	65.41	66.04	66.42	63.16	66.42	63.77	64.66	65.41	62.64	63.3	62.78	-	65.95	65.32	64.68	65.2	61.77	63.18	Speleonectes tulumensis
Squilla mantis	58.65	70.57	53.76	48.68	65.79	79.62	69.81	78.79	80.75	67.91	62.26	77.82	84.21	71.7	70.19	95.45	69.81	72.08	81.13	84.21	69.06	80.75	77.9	63.91	-	69.62	66.33	70.72	69.11	68.19	Squilla mantis
Striatobalanus amaryllis	57.74	93.94	53.21	49.62	63.3	66.92	89.02	67.55	67.67	65.54	61.28	66.67	71.7	93.56	94.32	70.19	92.8	89.39	68.42	71.32	86.74	69.17	67.29	64.91	71.32	-	77.76	67.72	67.34	69.75	Striatobalanus amaryllis
Tetraclita japonica	56.23	89.39	52.08	48.86	59.93	66.92	88.26	67.55	65.04	64.42	59.77	65.17	69.81	91.67	91.67	69.06	88.64	88.26	66.54	70.94	85.61	68.8	65.04	65.66	69.43	90.53	-	66.71	65.44	64.05	Tetraclita japonica
Tricholepidion gertschi	57.89	69.06	54.14	49.81	64.66	71.7	67.92	72.35	72.08	66.42	65.66	68.05	74.06	67.55	69.43	72.35	69.06	67.17	72.08	73.31	66.42	71.32	68.54	64.66	73.11	67.92	67.92	-	70.63	71.99	Tricholepidion gertschi
Triops cancriformis	57.36	68.94	53.96	48.48	65.17	69.55	65.53	65.66	67.29	69.29	62.03	66.67	69.81	68.18	68.18	70.19	67.05	67.05	65.04	69.81	65.15	69.92	66.17	61.13	69.81	67.05	65.91	74.72	-	78.61	Triops cancriformis
Triops longicaudatus	57.52	69.81	54.51	47.55	63.91	69.81	66.04	67.05	68.3	68.66	64.15	68.05	69.92	68.68	67.55	71.97	67.17	66.42	66.42	69.92	66.04	70.94	67.04	62.41	70.83	67.92	66.04	74.62	90.19	-	Triops longicaudatus
Nucleotide	Argulus japonicus	Amphibalanus amphitrite	Argulus americanus	Armillifer armillatus	Calanus hyperboreus	Calanus hyperboreus	Capitulum mitella	Cherax destructor	Eriocheir sinensis	Gomphiocephalus hodgsoni	Lithobius forficatus	Macrobrachium rosenbergii	Marsupenaeus japonicus	Megabalanus volcano	Megabalanus ajax	Harpiosquilla harpax	Nobia grandis	Notochthamalus scabrosus	Panulirus japonicus	Penaeus monodon	Pollicipes polymerus	Portunus trituberculatus	Pseudocarcinus gigas	Speleonectes tulumensis	Squilla mantis	Striatobalanus amaryllis	Tetraclita japonica	Tricholepidion gertschi	Triops cancriformis	Triops longicaudatus

## Sheet: cox2__identity
	Argulus japonicus	Amphibalanus amphitrite	Argulus americanus	Armillifer armillatus	Calanus hyperboreus	Callinectes sapidus	Capitulum mitella	Cherax destructor	Eriocheir sinensis	Gomphiocephalus hodgsoni	Lithobius forficatus	Macrobrachium rosenbergii	Marsupenaeus japonicus	Megabalanus volcano	Megabalanus ajax	Harpiosquilla harpax	Nobia grandis	Notochthamalus scabrosus	Panulirus japonicus	Penaeus monodon	Pollicipes polymerus	Portunus trituberculatus	Pseudocarcinus gigas	Speleonectes tulumensis	Squilla mantis	Striatobalanus amaryllis	Tetraclita japonica	Tricholepidion gertschi	Triops cancriformis	Triops longicaudatus	Amino acid
Argulus japonicus	-	61.46	74.15	57.99	54.69	59.12	61.61	56.38	59.25	59.8	60.88	57.56	59.16	61.61	62.19	61.05	61.61	58.25	58.43	61.48	61.17	60.73	61.63	60.12	60.32	62.34	61.17	56.83	62.02	62.76	Argulus japonicus
Amphibalanus amphitrite	54.78	-	64.09	56.06	60.54	68.61	79.53	65.52	68.82	66.23	67.11	64.1	69.19	82.16	79.82	71.51	82.89	80.56	65.84	71.8	79.97	69.78	70.45	62.34	70.93	84.21	81.29	69.87	68.71	71.64	Amphibalanus amphitrite
Argulus americanus	80.09	53.48	-	54.59	57.24	61.61	61.02	56.24	59.4	60.23	58.98	55.96	58.43	62.63	59.71	62.06	64.53	61.31	58.28	62.94	61.31	62.48	59.88	58.06	61.34	63.8	62.04	61.48	61.88	61.88	Argulus americanus
Armillifer armillatus	50.22	53.48	49.78	-	52.41	58.54	57.81	56.67	55.24	57.93	57.96	54.94	55.96	55.91	56.5	55.38	56.79	57.23	55.23	57.27	56.79	56.79	57.7	59.24	55.09	57.37	57.08	54.07	56.16	56.3	Armillifer armillatus
Calanus hyperboreus	47.23	58.9	48.94	53.62	-	58.98	58.84	55.91	58.69	60.2	58.7	53.94	59.44	61.24	57.85	61.41	60.4	59.97	57.46	61.41	61.24	58.7	60.28	54.12	61.27	60.4	57.71	61.13	60.51	59.8	Calanus hyperboreus
Callinectes sapidus	57.83	66.09	57.39	53.91	60.59	-	69.05	68.29	73.46	63.54	68.03	69.77	74.56	67.01	67.74	71.95	70.22	68.47	69.91	74.71	68.03	80	75.29	62.77	70.93	68.91	70.07	68.31	69.64	70.8	Callinectes sapidus
Capitulum mitella	55.65	91.7	55.65	55.22	59.32	66.52	-	63.22	66.95	63.2	67.25	63.95	66.28	77.19	77.63	67.88	79.68	79.82	65.12	70.78	79.97	67.74	67.83	62.34	67.73	78.51	80.12	64.48	66.08	67.69	Capitulum mitella
Cherax destructor	53.85	66.52	54.7	52.14	56.67	70.94	64.38	-	67.96	58.94	62.64	63.7	66.57	62.36	64.8	65.71	64.37	63.94	63.99	67.58	63.79	64.99	68.97	59.4	67.14	63.51	64.51	62.93	63.79	64.37	Cherax destructor
Eriocheir sinensis	55.56	68.24	55.13	51.71	58.75	80.34	66.95	71.24	-	64.66	66.09	67.14	73.46	69.4	68.82	69.15	69.25	66.24	65.57	74.32	64.66	73.6	74.57	63.41	70.16	68.53	67.67	68.82	64.94	67.39	Eriocheir sinensis
Gomphiocephalus hodgsoni	52.79	56.9	52.79	53.65	57.74	60.94	56.47	57.69	60.26	-	64.36	59.65	64.99	65.37	64.5	65.99	65.8	63.64	61.1	67	63.49	64.12	66.09	61.1	65.99	65.95	62.63	66.81	63.78	64.5	Gomphiocephalus hodgsoni
Lithobius forficatus	54.35	62.88	54.35	55.22	57.63	70.87	63.76	63.52	71.24	60.34	-	64.83	67.15	65.35	66.96	66.72	67.84	66.37	63.95	68.9	66.96	67.59	68.85	63.07	66.42	68.57	65.79	66.67	65.5	66.08	Lithobius forficatus
Macrobrachium rosenbergii	49.78	64.07	50.22	51.08	56.12	72.29	64.07	68.8	70.94	55.79	64.07	-	67.3	60.47	61.77	65.84	62.94	60.32	64.53	68.6	63.23	66.57	69.04	61.34	65.84	64.24	64.39	62.5	64.24	64.53	Macrobrachium rosenbergii
Marsupenaeus japonicus	57.14	71.43	56.71	53.68	60.76	83.12	70.13	76.07	82.05	61.8	71.86	75.32	-	68.46	68.9	73.11	70.06	67.15	70.78	83.87	67.88	75.87	74.71	61.48	74.71	70.78	67.15	70.06	69.04	69.62	Marsupenaeus japonicus
Megabalanus volcano	56.96	97.38	53.91	53.04	58.47	67.39	91.27	66.09	68.67	56.47	62.88	63.2	71.86	-	83.92	68.75	80.56	77.92	66.72	69.62	77.49	69.49	66.81	60.88	67.15	81.43	78.22	65.65	65.94	67.25	Megabalanus volcano
Megabalanus ajax	57.39	96.51	53.91	53.48	57.63	66.52	90.83	66.95	68.67	56.47	63.32	63.2	71.43	98.25	-	68.02	79.82	78.07	64.97	68.75	79.24	69.34	69.72	61.75	66.72	81.73	79.39	65.5	67.11	66.37	Megabalanus ajax
Harpiosquilla harpax	54.55	67.97	56.28	54.11	62.03	77.49	68.83	70.09	75.21	63.09	67.53	69.7	81.39	67.97	67.1	-	69.48	69.04	67.15	75	68.75	71.66	72.24	61.19	87.06	68.17	68.46	67.59	69.19	69.77	Harpiosquilla harpax
Nobia grandis	55.65	95.63	53.04	53.91	58.05	66.09	92.14	64.38	69.96	57.33	63.76	61.9	70.56	94.76	94.32	67.1	-	80.99	64.83	72.24	80.12	69.49	70.6	62.34	69.48	84.36	81.29	68.12	67.69	69.15	Nobia grandis
Notochthamalus scabrosus	56.96	93.89	54.78	54.35	58.9	66.52	94.76	65.67	69.1	57.33	64.63	63.2	71.43	94.76	93.89	68.83	94.76	-	64.83	70.93	80.99	67.59	67.54	59.12	68.02	78.95	80.26	66.52	65.64	67.54	Notochthamalus scabrosus
Panulirus japonicus	56.28	64.94	55.41	50.65	57.38	75.76	65.8	67.52	70.51	60.09	66.23	67.1	77.06	66.23	65.8	72.73	64.94	65.8	-	69.48	63.95	69.91	69.33	59.59	66.57	65.12	65.12	63.81	64.83	66.72	Panulirus japonicus
Penaeus monodon	56.28	71.86	57.14	54.11	61.18	80.95	71.43	76.5	80.34	61.8	70.56	77.49	95.67	72.29	71.86	82.25	70.13	71.86	75.76	-	70.64	75.15	74.85	62.65	76.74	72.53	70.06	71.37	70.06	72.09	Penaeus monodon
Pollicipes polymerus	55.65	92.14	54.35	53.48	57.63	64.78	92.14	64.38	66.52	56.9	64.63	62.77	70.56	93.01	92.58	67.53	92.58	95.63	66.23	71	-	68.47	68.85	61.02	67.73	79.68	80.26	64.63	67.4	67.25	Pollicipes polymerus
Portunus trituberculatus	57.83	66.52	58.26	53.48	59.75	93.04	66.96	70.09	80.77	60.52	69.57	71	83.12	67.39	66.96	78.79	66.96	67.39	76.19	81.82	65.22	-	76.16	60.73	70.2	69.64	68.18	66.86	67.59	68.18	Portunus trituberculatus
Pseudocarcinus gigas	57.14	67.83	55.84	54.11	60.34	81.82	67.83	72.53	82.83	61.21	69.57	69.7	80.52	68.7	69.57	75.76	66.96	68.26	74.46	79.22	66.52	81.82	-	61.92	74.56	70.6	69.72	69.29	70.31	70.31	Pseudocarcinus gigas
Speleonectes tulumensis	51.09	56.52	49.78	52.4	51.91	59.57	56.52	53.42	61.11	53.65	56.52	52.38	56.71	56.52	57.39	58.44	56.52	56.52	56.71	57.14	56.96	57.83	61.9	-	62.5	61.61	59.42	61.77	61.14	61.29	Speleonectes tulumensis
Squilla mantis	53.68	66.67	56.28	54.98	60.34	76.19	68.83	70.51	76.5	61.8	67.1	68.4	81.82	66.67	66.23	94.81	66.67	68.4	72.29	83.12	67.53	78.79	78.35	59.74	-	68.9	68.31	70.2	68.75	70.06	Squilla mantis
Striatobalanus amaryllis	55.65	95.2	53.48	54.35	58.05	65.65	93.45	65.24	68.67	55.6	64.19	64.5	71.86	95.2	94.76	66.67	95.2	94.76	64.5	71.43	92.58	66.09	68.26	55.22	66.23	-	81.29	67.54	67.69	67.98	Striatobalanus amaryllis
Tetraclita japonica	56.52	93.89	53.48	54.78	58.47	65.65	91.7	64.38	67.81	56.47	64.19	63.2	70.56	93.89	93.01	67.1	94.76	93.45	66.23	71	90.83	66.09	65.65	55.65	65.8	94.76	-	65.65	67.11	67.98	Tetraclita japonica
Tricholepidion gertschi	54.55	63.91	57.14	54.55	57.38	68.83	64.78	65.67	69.1	61.64	69.57	64.07	73.16	62.61	63.04	67.97	65.22	64.35	67.1	73.16	63.91	69.26	70.87	55.41	68.83	63.48	65.22	-	64.77	69.29	Tricholepidion gertschi
Triops cancriformis	57.64	66.38	55.02	56.77	58.72	70	65.5	66.95	69.53	61.21	66.38	67.1	72.73	66.38	67.25	71	66.38	66.81	70.56	73.16	66.81	69.57	71.74	55.9	70.13	65.5	67.69	67.39	-	83.41	Triops cancriformis
Triops longicaudatus	58.52	67.25	55.9	56.77	60	71.74	66.38	67.81	70.39	60.78	68.56	66.23	74.03	66.81	67.69	72.29	67.25	67.69	71.86	74.03	67.25	70.87	72.17	55.9	71.86	66.38	67.69	68.7	95.61	-	Triops longicaudatus
Nucleotide	Argulus japonicus	Amphibalanus amphitrite	Argulus americanus	Armillifer armillatus	Calanus hyperboreus	Callinectes sapidus	Capitulum mitella	Cherax destructor	Eriocheir sinensis	Gomphiocephalus hodgsoni	Lithobius forficatus	Macrobrachium rosenbergii	Marsupenaeus japonicus	Megabalanus volcano	Megabalanus ajax	Harpiosquilla harpax	Nobia grandis	Notochthamalus scabrosus	Panulirus japonicus	Penaeus monodon	Pollicipes polymerus	Portunus trituberculatus	Pseudocarcinus gigas	Speleonectes tulumensis	Squilla mantis	Striatobalanus amaryllis	Tetraclita japonica	Tricholepidion gertschi	Triops cancriformis	Triops longicaudatus

## Sheet: nad1__identity
	Argulus japonicus	Amphibalanus amphitrite	Argulus americanus	Armillifer armillatus	Calanus hyperboreus	Callinectes sapidus	Capitulum mitella	Cherax destructor	Eriocheir sinensis	Gomphiocephalus hodgsoni	Lithobius forficatus	Macrobrachium rosenbergii	Marsupenaeus japonicus	Megabalanus volcano	Megabalanus ajax	Harpiosquilla harpax	Nobia grandis	Notochthamalus scabrosus	Panulirus japonicus	Penaeus monodon	Pollicipes polymerus	Portunus trituberculatus	Pseudocarcinus gigas	Speleonectes tulumensis	Squilla mantis	Striatobalanus amaryllis	Tetraclita japonica	Tricholepidion gertschi	Triops cancriformis	Triops longicaudatus	Amino acid
Argulus japonicus	-	57.74	74.86	54.23	52.43	61.24	54.69	57.36	58.12	55.52	56.76	55.8	55.06	58.49	56.24	56.02	58.3	56.43	56.72	57.72	52.95	56.74	59.42	56.25	58.79	59.03	57.85	56.02	56.35	58.09	Argulus japonicus
Amphibalanus amphitrite	45.02	-	59.62	50.05	52.15	64.64	74.43	61.4	64.74	62.53	58.99	61.34	62.19	82.2	79.61	64.43	83.94	77.35	60.32	65.28	76.45	63.53	63.35	59.78	65.18	84.14	79.4	62.62	63.24	63.02	Amphibalanus amphitrite
Argulus americanus	75.49	46.65	-	51.01	50.8	61.89	55.2	55.38	59.34	55.94	54.63	54.14	56.05	58.23	56.41	56.48	59.74	57.23	55.98	57.64	55.48	59.46	59.32	55.34	57.75	58.65	55.98	55.06	55.74	55.52	Argulus americanus
Armillifer armillatus	44.55	41.35	44.27	-	47.59	52.4	53.05	51.45	50.75	48.83	50.05	50.8	48.78	51.13	51.45	47.92	50.54	51.16	48.78	48.46	49.3	49.43	51.45	51.08	49.95	52.41	53.59	50.91	49.52	50.16	Armillifer armillatus
Calanus hyperboreus	45.81	45.98	45.19	38.14	-	53.67	53.4	55.02	53.95	53.93	53.9	55.06	52.72	53.55	53.55	53.67	53.99	51.37	52.59	52.82	53.59	52.98	53	50.27	52.82	52.69	53.98	55.59	53.76	54.73	Calanus hyperboreus
Callinectes sapidus	51.91	57.32	54.92	40.76	50.96	-	63.58	67.2	73.59	62	59.14	69.44	70.61	63.68	63.68	69.54	62.77	60.99	68.78	72.1	60.7	79.62	76.5	60.7	69.54	64	64.11	65.71	63.37	66.35	Callinectes sapidus
Capitulum mitella	43.87	81.61	45.51	42.31	49.68	55.41	-	62.65	60.79	59.55	57.81	62.62	62.94	75.94	73.68	62.94	76.54	71.64	58.73	62.19	76.48	61.44	60.87	59.63	62.94	74.97	76.87	60.38	60.75	60.54	Capitulum mitella
Cherax destructor	50.81	58.52	52.41	40.06	50.32	68.79	58.44	-	66.35	60.93	58.52	64.11	68.8	61.4	61.29	65.5	62.93	58.86	64.76	68.48	60.65	64.58	66.87	59.72	66.99	62.15	62.23	63.15	63.11	64.94	Cherax destructor
Eriocheir sinensis	48.88	56.87	49.52	40.89	49.84	78.98	54.31	67.73	-	61.68	59.35	67.09	68.05	63.03	63.03	68.05	64.25	60.86	65.61	71.03	59.62	71.58	74.74	58.87	69.76	65.17	62.07	65.61	63.58	64.64	Eriocheir sinensis
Gomphiocephalus hodgsoni	46.03	53.65	45.71	37.14	46.35	52.7	52.7	55.87	54.6	-	59.77	59.24	61.68	63.48	61.36	62.21	62.88	60.9	59.15	64.12	61.57	60.71	61.7	57.01	64.33	62.85	62.1	62	62	61.89	Gomphiocephalus hodgsoni
Lithobius forficatus	43.95	51.89	46.18	39.94	48.9	54.06	52.68	53.48	52.81	49.69	-	61.13	59.56	58.57	57.52	60.29	57.74	55.83	58.75	60.5	58.18	59.98	60.35	60.04	62.17	58.99	58.68	60.9	60.47	61.32	Lithobius forficatus
Macrobrachium rosenbergii	48.41	56.69	48.89	38.22	50	70.7	56.69	66.88	68.47	53.65	53.75	-	69.54	64	62.83	69.22	62.87	60.67	66.24	69.22	60.17	66.46	68.01	60.7	69.97	62.19	63.58	64.33	63.47	64.43	Macrobrachium rosenbergii
Marsupenaeus japonicus	49.04	57.32	51.11	39.81	50.32	76.11	57.96	72.93	72.93	55.56	54.06	75.16	-	63.26	63.05	70.18	61.81	60.88	68.89	79.45	61.66	70.64	71.01	59.32	70.39	61.77	61.98	67.83	64.75	64.96	Marsupenaeus japonicus
Megabalanus volcano	45.02	93.55	46.65	41.03	46.3	57.64	81.61	59.49	56.55	54.29	52.2	57.01	58.6	-	82.31	64.32	82.44	75.98	60.63	63.79	77.31	63.53	64.39	59.78	65.71	82.31	81.45	61.13	62.59	62.59	Megabalanus volcano
Megabalanus ajax	44.37	92.26	46.96	41.67	46.62	57.96	82.26	58.52	55.91	55.24	51.89	56.05	57.64	93.55	-	62.62	80.5	76.19	59.58	62.09	74.62	61.86	62.53	59.03	63.05	79.29	77.78	61.66	60.77	60.88	Megabalanus ajax
Harpiosquilla harpax	47.77	59.87	48.57	39.81	49.04	69.43	60.19	70.7	70.7	58.41	55.62	72.61	75.8	61.78	59.55	-	63.51	62.99	66.24	71.88	64.64	69.28	67.91	58.89	81.68	62.94	63.15	64.76	64.11	63.05	Harpiosquilla harpax
Nobia grandis	45.81	92.26	46.47	42.31	47.74	56.69	84.79	59.35	55.91	54.92	51.42	56.37	57.64	91.61	91.29	60.51	-	78.12	60.78	64.15	75.19	64.3	63.5	60.34	65.21	81.57	79.53	62.13	63.59	62.51	Nobia grandis
Notochthamalus scabrosus	45.43	84.49	47.02	41.96	46.06	55.97	80.06	57.73	54.89	55.17	49.69	55.97	56.92	85.44	85.76	61.64	86.39	-	58.07	63.2	73.97	61.09	62.02	56.22	63.51	76.61	76.3	59.33	61.09	60.99	Notochthamalus scabrosus
Panulirus japonicus	50.32	58.54	50	39.56	51.58	73.42	57.91	69.94	71.52	56.01	53.89	71.84	78.48	59.18	59.18	72.78	58.23	57.05	-	70.26	60.11	67.5	68.84	60.32	65.93	60.42	61.38	63.49	61.38	61.8	Panulirus japonicus
Penaeus monodon	49.68	58.92	50.79	40.13	49.68	75.8	59.55	72.61	72.61	56.19	54.37	74.84	94.9	60.19	58.28	76.11	58.92	58.49	78.48	-	61.77	70.43	73.29	60.92	71.88	63.79	61.66	68.58	66.24	64.43	Penaeus monodon
Pollicipes polymerus	45.19	85.21	47.13	39.42	47.44	55.41	82.9	57.88	53.04	54.29	51.72	57.01	57.64	85.53	84.57	60.19	84.24	82.59	57.59	57.96	-	60.71	60.66	59.14	64.22	74.52	74.76	61.45	61.11	59.72	Pollicipes polymerus
Portunus trituberculatus	51.56	56.25	53.75	40.62	49.06	89.69	54.69	68.12	78.75	53.75	53.12	69.06	75.31	56.25	57.19	69.69	55.31	54.32	72.9	73.75	55.31	-	75.78	59.14	69.59	62.9	62.8	66.98	63.11	63.43	Portunus trituberculatus
Pseudocarcinus gigas	50.77	56.97	51.08	40.25	48.92	83.9	54.8	66.87	78.64	53.25	53.87	68.11	75.85	57.89	57.89	69.66	56.66	56.48	73.99	75.23	55.42	82.35	-	58.49	70.39	63.35	63.77	66.77	64.6	65.22	Pseudocarcinus gigas
Speleonectes tulumensis	45.57	50.8	44.63	41.8	45.48	54.46	51.46	53.25	53.04	48.57	53.04	54.46	56.37	52.09	50.48	55.41	51.29	49.21	56.01	55.73	51.77	54.06	54.49	-	57.93	59.89	58.9	62.3	60.68	60.02	Speleonectes tulumensis
Squilla mantis	48.09	59.87	47.94	39.81	48.73	68.47	60.51	69.43	70.06	57.78	55.62	71.97	75.48	62.1	59.55	94.27	61.15	61.64	73.1	75.8	60.19	68.44	69.04	54.14	-	63.79	63.9	65.61	65.39	65.71	Squilla mantis
Striatobalanus amaryllis	43.41	91.94	45.05	40.71	45.02	57.32	80.32	58.2	55.91	53.97	50.63	56.37	56.37	92.26	92.26	59.87	90.32	83.23	57.91	58.28	82.32	55.94	57.59	51.45	60.19	-	80.91	62.62	62.38	62.92	Striatobalanus amaryllis
Tetraclita japonica	45.34	90.65	46.33	41.67	46.62	56.37	83.12	59.22	55.27	53.97	52.2	56.05	58.28	91.29	90.65	60.19	90.97	86.71	56.96	59.87	85.48	55.31	56.35	50.97	60.51	89.03	-	61.77	62.17	61.74	Tetraclita japonica
Tricholepidion gertschi	45.86	54.78	46.82	40.13	48.73	61.27	53.5	62.74	62.86	56.51	54.55	63.81	67.94	55.41	54.46	66.98	53.5	54.55	63.92	67.62	55.41	61.25	61.92	57.01	66.67	53.82	54.46	-	64.32	63.26	Tricholepidion gertschi
Triops cancriformis	46.43	55.45	47.57	39.74	47.59	61.15	54.98	60.32	60.19	55.24	53.04	62.1	63.69	56.09	56.09	64.97	54.98	55.35	62.66	63.38	56.23	61.25	61.61	52.12	64.33	56.09	55.13	61.15	-	79.52	Triops cancriformis
Triops longicaudatus	47.73	55.13	46.93	39.42	49.52	61.78	55.63	61.61	61.78	56.19	54.63	61.46	64.33	55.77	56.41	63.06	54.66	54.4	62.66	64.01	55.27	62.5	63.47	53.09	63.69	55.13	54.81	60.83	85.02	-	Triops longicaudatus
Nucleotide	Argulus japonicus	Amphibalanus amphitrite	Argulus americanus	Armillifer armillatus	Calanus hyperboreus	Callinectes sapidus	Capitulum mitella	Cherax destructor	Eriocheir sinensis	Gomphiocephalus hodgsoni	Lithobius forficatus	Macrobrachium rosenbergii	Marsupenaeus japonicus	Megabalanus volcano	Megabalanus ajax	Harpiosquilla harpax	Nobia grandis	Notochthamalus scabrosus	Panulirus japonicus	Penaeus monodon	Pollicipes polymerus	Portunus trituberculatus	Pseudocarcinus gigas	Speleonectes tulumensis	Squilla mantis	Striatobalanus amaryllis	Tetraclita japonica	Tricholepidion gertschi	Triops cancriformis	Triops longicaudatus

## Sheet: atp6__identity
	Argulus japonicus	Amphibalanus amphitrite	Argulus americanus	Armillifer armillatus	Calanus hyperboreus	Callinectes sapidus	Capitulum mitella	Cherax destructor	Eriocheir sinensis	Gomphiocephalus hodgsoni	Lithobius forficatus	Macrobrachium rosenbergii	Marsupenaeus japonicus	Megabalanus volcano	Megabalanus ajax	Harpiosquilla harpax	Nobia grandis	Notochthamalus scabrosus	Panulirus japonicus	Penaeus monodon	Pollicipes polymerus	Portunus trituberculatus	Pseudocarcinus gigas	Speleonectes tulumensis	Squilla mantis	Striatobalanus amaryllis	Tetraclita japonica	Tricholepidion gertschi	Triops cancriformis	Triops longicaudatus	Amino acid
Argulus japonicus	-	48.1	73.68	44.48	48.1	53.08	52.96	51.84	57.88	56.2	54.34	53.4	55.67	54.88	55.33	54.93	55.92	53.99	54.69	58.62	54.14	55.43	56.57	53.79	54.79	56.07	54.29	54.79	53.46	56.41	Argulus japonicus
Amphibalanus amphitrite	38.66	-	47.4	41.38	100	49.79	45.29	51.34	51.48	50.21	51.62	50.63	51.48	48.24	50.77	51.48	48.73	47.26	51.54	52.04	46.98	48.6	49.93	48.52	52.46	49.79	47.4	52.88	50.21	52.74	Amphibalanus amphitrite
Argulus americanus	73.42	38.24	-	43.58	47.4	53.23	52.66	50.22	57.73	58.54	52.87	51.18	55.23	54.59	54.29	57	56.07	56.07	54.11	57.58	55.62	56.01	55.83	54.23	56.7	57.69	54.29	55.52	53.46	56.11	Argulus americanus
Armillifer armillatus	38.67	34.6	36	-	41.38	46.02	45.19	44.54	44.99	43.57	41.74	46.75	44.99	42.96	44.74	44.4	43.6	41.48	44.49	44.4	43.85	42.14	46.09	48.74	46.17	43.11	46.81	45.87	45.43	43.07	Armillifer armillatus
Calanus hyperboreus	38.66	100	38.24	34.6	-	49.79	45.29	51.34	51.48	50.21	51.62	50.63	51.48	48.24	50.77	51.48	48.73	47.26	51.54	52.04	46.98	48.6	49.93	48.52	52.46	49.79	47.4	52.88	50.21	52.74	Calanus hyperboreus
Callinectes sapidus	47.16	48.32	46.29	39.65	48.32	-	56.64	65.63	72.12	60.99	62.39	62.74	67.26	58.11	58.11	65.35	59.41	57.23	67.55	66.67	58.7	79.5	75.15	54.05	64.76	58.55	56.49	66.08	65.49	65.78	Callinectes sapidus
Capitulum mitella	43.17	40.34	46.7	35.84	40.34	53.3	-	55.41	54.96	55.12	56.2	55.27	57.63	75.08	74.32	54.72	78.38	74.32	55.01	58.37	73.12	56.34	57.12	55.72	56.19	75.23	75.98	55.6	57.33	56.44	Capitulum mitella
Cherax destructor	47.81	50.42	47.37	37.44	50.42	71.37	53.54	-	67.85	60.38	61.48	63.61	66.67	55.11	56.59	63.42	54.37	56.3	64.75	65.33	53.63	65.78	65.44	53.4	62.39	54.07	54.07	62.09	61.78	63.56	Cherax destructor
Eriocheir sinensis	47.37	48.32	46.93	37.89	48.32	78.41	51.77	71.24	-	63.3	63.41	64.05	68.74	60.44	60.44	64.45	58.07	58.81	70.06	70.22	57.93	72.27	78.73	56.95	64.6	60.59	56.15	67.99	62.37	65.63	Eriocheir sinensis
Gomphiocephalus hodgsoni	46.96	44.96	45.65	37.12	44.96	58.26	51.53	59.83	60.26	-	60.23	55.62	61.99	56.73	57.89	63.6	58.92	57.46	58.81	65.2	57.89	61.28	63.99	53.28	63.6	58.77	54.68	63.45	60.21	63.73	Gomphiocephalus hodgsoni
Lithobius forficatus	48.68	47.9	43.42	33.92	47.9	64.32	50.89	64.16	65.49	59.39	-	60.21	62.37	57.85	57.4	62.68	58.59	57.1	58.26	64.44	57.85	62.24	62.33	56.36	61.21	60.84	57.85	63.72	62.07	61.33	Lithobius forficatus
Macrobrachium rosenbergii	48.46	49.58	46.26	37.89	49.58	65.35	54.42	69.16	66.96	55.65	63.88	-	66.86	56.32	57.8	60.53	56.46	54.53	59.94	64.35	55.57	63.03	64.24	55.87	62.15	56.02	58.1	61.27	62.13	60.95	Macrobrachium rosenbergii
Marsupenaeus japonicus	48.68	49.16	46.93	38.33	49.16	74.45	56.64	75.22	73.01	63.76	66.37	73.57	-	59.7	59.26	65.78	58.67	58.22	66.81	75.26	58.67	67.7	70.61	54.73	65.93	58.81	59.26	65.34	65.33	64.74	Marsupenaeus japonicus
Megabalanus volcano	45.81	39.92	44.49	33.63	39.92	54.19	85.2	51.33	51.33	50.66	51.79	52.65	54.87	-	80.33	56.64	82.58	79.88	58.41	60.15	74.62	59	59.79	54.98	57.82	81.83	78.23	57.08	57.19	57.04	Megabalanus volcano
Megabalanus ajax	46.26	40.76	44.93	34.07	40.76	53.74	85.65	52.65	51.77	51.97	52.68	53.1	57.08	92.38	-	57.23	81.08	77.63	56.78	60	75.53	57.52	57.27	55.72	57.67	80.78	78.08	58.85	55.41	57.19	Megabalanus ajax
Harpiosquilla harpax	47.81	47.9	46.93	37	47.9	67.54	53.74	66.96	66.52	59.39	65.2	64.91	70.48	51.98	53.3	-	58.11	57.67	64.76	65.63	57.52	65.05	64.56	57	82.74	58.41	54.72	68.29	66.22	66.52	Harpiosquilla harpax
Nobia grandis	46.7	39.66	44.93	34.67	39.66	52.21	87.44	51.77	51.33	50.66	51.34	53.54	55.75	91.48	91.48	53.3	-	79.13	58.11	61.04	77.18	60.47	58.16	56.76	58.7	85.29	80.18	59.44	58.07	58.52	Nobia grandis
Notochthamalus scabrosus	45.37	41.18	45.37	34.51	41.18	52.86	85.65	52.65	50.88	50.22	52.68	53.1	55.75	89.24	87.44	52.42	87.89	-	56.78	58.81	74.92	58.55	57.42	54.98	55.6	81.08	77.18	59.29	57.93	58.37	Notochthamalus scabrosus
Panulirus japonicus	46.29	47.7	46.29	40.35	47.7	74.45	50.22	66.96	72.25	56.09	58.59	57.89	69.6	49.78	49.34	61.4	49.34	50.22	-	65.78	56.64	69.47	69.85	55.82	63	57.82	56.64	64.17	59.29	61.8	Panulirus japonicus
Penaeus monodon	51.75	48.32	49.12	38.33	48.32	70.93	56.19	73.45	75.22	63.32	65.93	71.81	85.4	57.08	57.08	72.69	57.96	57.96	66.08	-	59.11	69.03	71.34	56.95	67.7	62.67	60.44	68.58	66.22	66.37	Penaeus monodon
Pollicipes polymerus	44.05	42.02	45.81	35.4	42.02	52.42	83.41	52.21	51.77	51.53	51.79	55.31	54.87	85.2	84.75	52.42	84.3	82.96	48.46	56.64	-	55.31	58.01	57.36	57.82	75.23	76.43	58.85	55.85	58.81	Pollicipes polymerus
Portunus trituberculatus	47.6	47.7	48.03	37.28	47.7	93.39	52.42	70.04	79.74	57.83	63.44	65.35	74.45	53.74	52.42	66.67	51.54	51.54	74.89	72.25	51.98	-	74.26	55.08	65.49	59.14	56.78	66.81	65.34	64.9	Portunus trituberculatus
Pseudocarcinus gigas	48.02	47.48	48.02	38.77	47.48	83.33	53.1	70.04	85.46	60.43	64.76	66.81	76.65	52.65	53.54	68.42	51.77	53.54	74.56	72.69	51.77	82.46	-	58.16	64.85	59.79	56.97	68.24	65.73	64.7	Pseudocarcinus gigas
Speleonectes tulumensis	46.46	38.66	45.13	37.17	38.66	44.74	47.35	44.93	47.58	44.78	46.7	49.12	46.7	46.02	46.02	51.75	47.35	46.9	45.18	50.22	49.12	44.74	48.23	-	57.14	57.5	54.98	58.62	55.77	55.33	Speleonectes tulumensis
Squilla mantis	48.25	48.74	47.37	37	48.74	67.54	53.3	66.96	66.96	59.39	64.32	65.35	70.04	51.54	52.86	96.92	52.86	51.98	60.53	72.25	52.86	66.23	68.86	50.44	-	58.55	55.6	65.78	67.85	67.11	Squilla mantis
Striatobalanus amaryllis	45.81	41.18	45.37	33.63	41.18	53.74	84.75	51.77	51.77	50.22	53.57	54.87	54.42	93.72	91.03	54.19	90.58	90.13	48.46	57.08	84.75	53.3	52.65	47.79	53.74	-	80.48	59.14	58.37	58.52	Striatobalanus amaryllis
Tetraclita japonica	44.49	40.76	44.49	34.51	40.76	52.42	85.65	51.77	51.33	50.66	53.12	53.98	54.42	90.58	88.34	53.74	88.79	87.89	48.9	56.19	86.55	51.98	51.77	48.67	52.86	91.93	-	56.34	57.63	55.56	Tetraclita japonica
Tricholepidion gertschi	47.37	47.9	47.37	36.56	47.9	68.86	52.42	67.84	66.96	61.57	62.56	62.28	69.16	53.3	53.3	73.57	52.86	54.63	62.72	70.48	53.74	68.42	67.98	49.56	73.13	54.63	53.3	-	64.16	67.55	Tricholepidion gertschi
Triops cancriformis	47.37	50	44.74	37.44	50	69.6	52.65	68.14	63.27	60.09	65.04	64.76	70.8	51.77	53.54	71.37	53.1	53.1	60.79	71.24	53.54	68.72	66.08	48.9	70.48	53.1	52.65	67.4	-	73.51	Triops cancriformis
Triops longicaudatus	49.12	50.84	45.61	36.12	50.84	68.72	51.33	68.58	65.93	62.72	61.95	64.32	69.47	50.88	52.21	70.93	50.88	51.77	62.11	71.68	52.21	68.28	66.08	48.9	70.48	51.33	50.88	69.6	81.33	-	Triops longicaudatus
Nucleotide	Argulus japonicus	Amphibalanus amphitrite	Argulus americanus	Armillifer armillatus	Calanus hyperboreus	Callinectes sapidus	Capitulum mitella	Cherax destructor	Eriocheir sinensis	Gomphiocephalus hodgsoni	Lithobius forficatus	Macrobrachium rosenbergii	Marsupenaeus japonicus	Megabalanus volcano	Megabalanus ajax	Harpiosquilla harpax	Nobia grandis	Notochthamalus scabrosus	Panulirus japonicus	Penaeus monodon	Pollicipes polymerus	Portunus trituberculatus	Pseudocarcinus gigas	Speleonectes tulumensis	Squilla mantis	Striatobalanus amaryllis	Tetraclita japonica	Tricholepidion gertschi	Triops cancriformis	Triops longicaudatus

## Sheet: nad3__identity
	Argulus japonicus	Amphibalanus amphitrite	Argulus americanus	Armillifer armillatus	Calanus hyperboreus	Calanus hyperboreus	Capitulum mitella	Cherax destructor	Eriocheir sinensis	Gomphiocephalus hodgsoni	Lithobius forficatus	Macrobrachium rosenbergii	Marsupenaeus japonicus	Megabalanus volcano	Megabalanus ajax	Harpiosquilla harpax	Nobia grandis	Notochthamalus scabrosus	Panulirus japonicus	Penaeus monodon	Pollicipes polymerus	Portunus trituberculatus	Pseudocarcinus gigas	Speleonectes tulumensis	Squilla mantis	Striatobalanus amaryllis	Tetraclita japonica	Tricholepidion gertschi	Triops cancriformis	Triops longicaudatus	Amino acid
Argulus japonicus	-	49.58	65.51	48.85	46.05	49.15	50.99	46.76	50.56	58.55	48.73	46.89	49.3	50.99	50.14	49.72	51.69	48.73	48.31	51.27	51.55	51.13	51.13	53.95	53.95	50.99	49.86	50	47.86	50.72	Argulus japonicus
Amphibalanus amphitrite	39.5	-	53.8	46.2	47.89	56.9	70.17	56.82	57.67	56.34	55.4	53.52	59.66	78.41	75.85	57.46	78.03	75.57	59.72	62.78	71.02	55.77	58.59	52.39	58.59	79.55	73.01	55.21	55.21	55.49	Amphibalanus amphitrite
Argulus americanus	60.34	40.34	-	45.4	46.05	52.82	51.27	49.58	53.95	62.32	53.52	48.59	49.58	54.65	50.7	55.37	60.17	52.39	50.85	53.8	52.68	53.95	57.63	53.39	55.65	54.65	51.27	55.17	54.7	55.36	Argulus americanus
Armillifer armillatus	35.04	42.86	34.19	-	45.2	44.35	50.42	49.01	46.33	46.55	48.17	49.15	48.73	47.61	46.76	46.05	47.74	47.61	46.05	46.2	47.32	47.18	44.63	46.33	46.05	45.63	48.17	46.84	44.44	45.98	Armillifer armillatus
Calanus hyperboreus	36.97	42.02	33.61	37.82	-	54.52	46.48	50.7	52.54	50.85	51.27	55.65	56.9	50.14	48.45	56.5	53.39	46.76	52.54	56.62	51.27	54.24	55.37	50.56	55.08	48.17	49.3	54.52	53.39	54.24	Calanus hyperboreus
Calanus hyperboreus	34.45	51.26	40.34	38.66	47.9	-	53.24	60.85	69.77	59.32	52.39	62.99	63.1	59.44	52.96	66.38	58.19	55.49	63.28	64.79	54.93	76.27	72.03	52.82	64.97	56.62	56.06	59.32	54.8	58.19	Calanus hyperboreus
Capitulum mitella	41.18	79.66	38.66	43.7	41.18	50.42	-	57.67	58.52	54.37	56.53	57.75	61.08	71.02	72.73	56.62	70.99	70.45	54.65	58.52	70.45	53.52	57.18	52.68	56.9	71.88	72.16	52.11	53.52	51.27	Capitulum mitella
Cherax destructor	36.97	54.24	36.97	40.34	47.9	63.87	51.69	-	61.93	54.37	51.42	61.69	66.19	57.39	58.52	59.44	53.52	57.1	61.41	64.77	52.84	61.41	62.54	51.83	56.9	55.97	53.12	56.06	53.52	54.93	Cherax destructor
Eriocheir sinensis	36.97	50	35.29	36.97	47.9	76.47	50	66.1	-	60.17	57.39	60.73	69.03	57.67	55.97	66.1	57.63	55.97	65.25	69.32	55.97	69.49	71.47	54.8	67.23	55.97	57.95	58.76	58.47	59.6	Eriocheir sinensis
Gomphiocephalus hodgsoni	43.1	43.7	46.55	37.61	47.06	54.62	47.06	51.26	48.74	-	54.93	57.91	59.15	56.9	54.37	57.63	58.47	53.8	55.93	56.62	54.37	58.19	60.73	56.21	59.32	53.8	54.08	60.06	58.97	59.71	Gomphiocephalus hodgsoni
Lithobius forficatus	36.97	46.61	42.02	37.82	45.38	51.26	44.92	49.15	52.54	47.9	-	55.77	56.82	55.4	55.11	56.9	56.06	54.26	50.99	57.67	59.09	54.65	58.03	54.93	57.46	54.26	57.39	57.18	56.06	53.52	Lithobius forficatus
Macrobrachium rosenbergii	32.77	52.1	34.45	42.02	53.78	64.71	54.62	63.03	61.34	50.42	51.26	-	63.1	56.34	59.72	66.67	53.11	54.93	59.89	65.92	57.18	60.45	64.41	53.67	66.38	54.08	56.9	61.02	57.34	57.63	Macrobrachium rosenbergii
Marsupenaeus japonicus	34.45	53.39	33.61	37.82	55.46	68.07	53.39	66.1	68.64	52.94	50	68.91	-	60.8	61.08	68.73	60.56	60.23	64.51	78.98	57.1	67.61	67.61	52.68	67.89	60.8	59.38	59.44	59.15	56.06	Marsupenaeus japonicus
Megabalanus volcano	40.34	88.14	39.5	43.7	42.02	52.1	79.66	50.85	50	43.7	47.46	50.42	50.85	-	79.26	59.15	80.28	72.73	57.75	60.8	71.88	58.03	58.31	53.52	57.75	78.41	74.43	53.8	57.18	56.34	Megabalanus volcano
Megabalanus ajax	38.66	88.98	39.5	42.02	38.66	51.26	77.97	50	49.15	43.7	48.31	52.94	51.69	91.53	-	56.9	74.08	69.89	54.93	59.66	71.31	54.37	54.93	53.24	56.9	76.99	69.89	54.93	52.96	53.24	Megabalanus ajax
Harpiosquilla harpax	37.82	47.9	39.5	37.82	51.26	66.39	51.26	61.34	67.23	49.58	51.26	68.07	73.95	49.58	49.58	-	61.02	58.03	62.99	71.55	58.03	66.95	66.67	56.78	83.33	59.72	54.37	61.02	60.17	57.91	Harpiosquilla harpax
Nobia grandis	39.5	86.55	42.02	43.7	42.02	51.26	77.31	47.06	48.74	45.38	45.38	51.26	49.58	84.03	83.19	48.74	-	72.96	59.89	59.44	72.96	57.91	61.02	55.08	58.76	77.18	73.8	56.21	58.19	60.17	Nobia grandis
Notochthamalus scabrosus	37.82	83.9	38.66	42.02	39.5	52.1	81.36	50	50	44.54	47.46	53.78	53.39	82.2	83.05	49.58	84.03	-	55.21	61.65	71.31	58.31	56.62	51.27	58.03	76.14	73.3	51.27	54.08	52.96	Notochthamalus scabrosus
Panulirus japonicus	37.82	56.3	39.5	39.5	48.74	70.59	54.62	63.03	66.39	50.42	50.42	63.03	68.07	54.62	53.78	60.5	54.62	53.78	-	63.66	57.18	64.69	65.54	52.26	63.84	58.59	58.03	59.04	58.76	58.19	Panulirus japonicus
Penaeus monodon	35.29	51.69	35.29	39.5	56.3	67.23	52.54	68.64	66.95	52.94	50	67.23	91.53	50	49.15	73.11	47.06	50	66.39	-	61.65	65.63	67.61	54.37	72.68	59.66	60.51	61.41	60.56	56.34	Penaeus monodon
Pollicipes polymerus	36.97	77.12	39.5	42.02	42.02	50.42	77.12	51.69	47.46	43.7	50	55.46	52.54	78.81	77.12	49.58	74.79	78.81	56.3	55.08	-	52.96	57.18	55.21	59.72	69.89	71.59	54.65	55.49	54.37	Pollicipes polymerus
Portunus trituberculatus	35.29	52.1	39.5	38.66	49.58	89.92	48.74	67.23	74.79	52.94	50.42	61.34	68.91	48.74	48.74	63.87	48.74	48.74	68.91	68.91	48.74	-	74.29	52.82	66.67	56.06	55.21	60.73	57.91	58.19	Portunus trituberculatus
Pseudocarcinus gigas	34.45	50.42	40.34	38.66	52.1	78.15	47.06	64.71	73.95	51.26	50.42	63.03	68.91	48.74	47.9	64.71	47.06	47.06	67.23	68.07	49.58	79.83	-	53.11	67.51	56.62	55.77	64.69	61.3	62.15	Pseudocarcinus gigas
Speleonectes tulumensis	39.5	45.38	41.18	36.13	43.7	47.06	46.22	40.34	47.06	44.54	49.58	45.38	47.06	46.22	45.38	47.06	45.38	45.38	46.22	46.22	44.54	47.06	47.06	-	54.52	51.83	51.27	57.63	56.5	55.93	Speleonectes tulumensis
Squilla mantis	40.34	51.26	38.66	40.34	52.94	67.23	54.62	62.18	68.91	51.26	51.26	72.27	74.79	51.26	52.1	94.12	50.42	52.94	62.18	74.79	51.26	65.55	65.55	49.58	-	58.59	54.08	60.17	59.6	59.04	Squilla mantis
Striatobalanus amaryllis	38.66	91.53	38.66	41.18	38.66	52.94	81.36	50.85	49.15	46.22	45.76	50.42	52.54	86.44	86.44	48.74	87.39	84.75	55.46	50	76.27	51.26	47.06	44.54	50.42	-	74.15	56.06	57.46	53.52	Striatobalanus amaryllis
Tetraclita japonica	37.82	83.05	40.34	41.18	40.34	49.58	77.12	50	51.69	43.7	47.46	50.42	50.85	83.05	81.36	46.22	85.71	82.2	52.94	50.85	79.66	48.74	47.9	42.86	47.9	81.36	-	50.7	55.77	53.24	Tetraclita japonica
Tricholepidion gertschi	35.9	43.7	39.32	35.04	47.06	53.78	45.38	50.42	55.46	53.85	49.58	54.62	57.14	45.38	44.54	56.3	45.38	43.7	57.14	58.82	45.38	56.3	58.82	45.38	58.82	43.7	43.7	-	62.39	60.06	Tricholepidion gertschi
Triops cancriformis	36.44	42.86	38.98	37.29	49.58	56.3	45.38	52.1	55.46	49.15	48.74	54.62	55.46	42.86	42.86	54.62	43.7	43.7	57.14	58.82	44.54	56.3	57.14	44.54	54.62	42.86	42.86	58.47	-	72.36	Triops cancriformis
Triops longicaudatus	37.07	46.22	36.21	39.32	52.94	54.62	46.22	52.94	52.1	48.28	47.9	57.14	54.62	43.7	44.54	53.78	45.38	44.54	57.14	55.46	47.9	52.1	53.78	44.54	53.78	45.38	42.86	52.99	72.03	-	Triops longicaudatus
Nucleotide	Argulus japonicus	Amphibalanus amphitrite	Argulus americanus	Armillifer armillatus	Calanus hyperboreus	Calanus hyperboreus	Capitulum mitella	Cherax destructor	Eriocheir sinensis	Gomphiocephalus hodgsoni	Lithobius forficatus	Macrobrachium rosenbergii	Marsupenaeus japonicus	Megabalanus volcano	Megabalanus ajax	Harpiosquilla harpax	Nobia grandis	Notochthamalus scabrosus	Panulirus japonicus	Penaeus monodon	Pollicipes polymerus	Portunus trituberculatus	Pseudocarcinus gigas	Speleonectes tulumensis	Squilla mantis	Striatobalanus amaryllis	Tetraclita japonica	Tricholepidion gertschi	Triops cancriformis	Triops longicaudatus

## Sheet: nad4L__identity
	Argulus japonicus	Amphibalanus amphitrite	Argulus americanus	Armillifer armillatus	Calanus hyperboreus	Callinectes sapidus	Capitulum mitella	Cherax destructor	Eriocheir sinensis	Gomphiocephalus hodgsoni	Lithobius forficatus	Macrobrachium rosenbergii	Marsupenaeus japonicus	Megabalanus volcano	Megabalanus ajax	Harpiosquilla harpax	Nobia grandis	Notochthamalus scabrosus	Panulirus japonicus	Penaeus monodon	Pollicipes polymerus	Portunus trituberculatus	Pseudocarcinus gigas	Speleonectes tulumensis	Squilla mantis	Striatobalanus amaryllis	Tetraclita japonica	Tricholepidion gertschi	Triops cancriformis	Triops longicaudatus	Amino acid
Argulus japonicus	-	56.23	66.67	45.12	37.68	52.48	47.81	50.33	51.49	47.19	46.13	48.67	52	46.64	50.17	50.67	52.86	53.2	52.15	53	49.83	53.47	52.48	47	47.33	49.33	51.85	50.33	48.74	47.17	Argulus japonicus
Amphibalanus amphitrite	43	-	53.06	42.52	36.52	51.82	71.09	51	54.79	47.19	50	47.67	55	69.83	71.09	53.67	78.23	74.49	49.83	55.67	71.43	51.49	50.5	51.67	52.67	74.92	76.19	54.67	50.31	49.06	Amphibalanus amphitrite
Argulus americanus	65	36.36	-	43.51	35.07	49.5	49.32	49	52.15	46.86	49.47	46.33	52	48.14	50.34	47	55.44	51.02	47.19	53.33	49.32	49.5	50.83	46.33	47.33	53.5	53.95	51	45.28	46.54	Argulus americanus
Armillifer armillatus	34	31.31	30.21	-	28.99	41.25	40.82	41.67	44.55	37.62	40.07	45	39.33	37.63	38.1	40	41.16	41.16	42.9	39.33	41.5	40.59	42.57	43.33	37.67	43.36	42.96	43	41.82	38.68	Armillifer armillatus
Calanus hyperboreus	22.41	20.69	17.24	14.66	-	38.84	31.3	36.52	39.13	34.21	36.81	37.68	35.94	33.24	33.62	34.49	35.94	34.2	37.39	37.97	36.52	39.13	39.71	35.94	33.33	34.41	35.07	39.42	40.11	36.72	Calanus hyperboreus
Callinectes sapidus	43.14	46.08	35.29	30.39	23.28	-	45.21	54.79	74.26	53.8	52.48	58.42	63.04	47.37	48.18	59.74	50.17	50.5	59.08	61.06	49.83	82.51	71.95	52.15	60.73	47.37	51.49	53.47	53.46	55.66	Callinectes sapidus
Capitulum mitella	37	72.73	34.34	29.29	19.83	36.27	-	47	48.51	43.23	53.06	48.67	56	61.69	66.67	47.67	68.71	69.39	48.51	55.33	68.71	44.22	46.86	49	49.33	64.75	70.41	55	45.6	44.65	Capitulum mitella
Cherax destructor	38.61	40.59	34.65	31.68	25	48.04	36.63	-	59.41	45.87	48.67	56.33	59.33	47.84	49.67	54.33	50.67	49.33	57.1	60.33	48.33	54.13	61.72	49	54.67	47.51	49.33	56.33	50.94	48.74	Cherax destructor
Eriocheir sinensis	46.08	48.04	40.2	31.37	26.72	73.53	41.18	52.94	-	54.46	51.82	57.1	62.71	48.68	50.17	61.72	55.12	54.46	61.39	64.03	53.47	72.28	76.9	52.15	61.06	50.66	52.81	60.4	57.55	58.81	Eriocheir sinensis
Gomphiocephalus hodgsoni	31.37	33.33	29.41	21.57	16.52	41.18	32.35	35.29	41.18	-	44.88	48.18	52.81	45.51	44.88	50.83	50.17	48.18	49.5	53.8	45.21	51.82	53.14	48.84	49.83	46.84	48.18	56.11	47.48	47.17	Gomphiocephalus hodgsoni
Lithobius forficatus	35	42.42	31.25	27.37	19.83	40.2	41.41	37.62	39.22	34.31	-	50	54.67	48.14	50.68	50	53.74	51.7	48.51	54.67	52.04	50.83	52.15	46.33	50.67	54.2	54.64	50.33	46.54	48.11	Lithobius forficatus
Macrobrachium rosenbergii	39.6	39.6	34.65	28.71	19.83	50.98	38.61	49.5	52.94	35.29	41.58	-	63.67	49.17	48	58	52.67	52.67	57.43	64.67	52.33	57.43	58.42	47.67	58.33	48.17	51.33	56.67	51.57	48.74	Macrobrachium rosenbergii
Marsupenaeus japonicus	42.57	46.53	38.61	29.7	23.28	56.86	47.52	54.46	56.86	43.14	46.53	63.37	-	52.16	54.33	69	61	59.33	58.75	82.67	54.33	60.4	63.37	50	67.67	54.82	61.33	60.33	54.09	53.77	Marsupenaeus japonicus
Megabalanus volcano	38	78.79	31.31	26.26	21.93	38.24	64.65	34.65	42.16	32.67	38.38	39.6	46.53	-	76.95	49.5	72.54	70.85	43.42	56.48	65.42	45.07	49.67	45.51	46.51	73.01	68.81	49.83	44.83	44.51	Megabalanus volcano
Megabalanus ajax	40	77.78	35.35	28.28	22.41	38.24	66.67	37.62	42.16	34.31	41.41	39.6	44.55	83.84	-	51.67	76.53	71.77	46.53	57.33	64.63	46.53	49.83	45.67	52	70.51	67.01	51.67	47.8	49.06	Megabalanus ajax
Harpiosquilla harpax	36.63	41.58	33.66	28.71	18.97	51.96	38.61	48.51	58.82	44.12	41.58	54.46	64.36	40.59	40.59	-	54.67	54	57.1	69.67	53.67	61.39	63.04	53	85.33	50.17	55.33	56.33	55.97	55.66	Harpiosquilla harpax
Nobia grandis	39	81.82	33.33	29.29	21.55	42.16	69.7	38.61	46.08	33.33	42.42	40.59	45.54	78.79	80.81	41.58	-	76.19	50.5	62.67	72.79	49.5	54.46	48.33	54.33	78.64	77.21	54.33	49.06	50.31	Nobia grandis
Notochthamalus scabrosus	40	78.79	34.34	28.28	21.55	39.22	72.73	38.61	43.14	36.27	44.44	42.57	49.5	75.76	78.79	42.57	79.8	-	48.84	59.33	72.11	50.83	50.83	50.67	49.67	76.27	75.17	56.33	49.06	46.86	Notochthamalus scabrosus
Panulirus japonicus	42.16	38.24	36.27	27.45	22.41	52.94	39.22	54.9	56.86	45.1	40.2	53.92	58.82	37.25	39.22	51.96	41.18	41.18	-	57.1	51.82	58.75	60.4	50.5	54.46	45.07	48.51	56.77	53.46	54.09	Panulirus japonicus
Penaeus monodon	44.55	46.53	40.59	28.71	24.14	55.88	46.53	55.45	56.86	43.14	45.54	65.35	95.05	46.53	45.54	65.35	45.54	48.51	59.8	-	58	61.06	64.69	50.33	68	54.49	61.33	59.67	54.72	52.83	Penaeus monodon
Pollicipes polymerus	38	72.73	31.31	29.29	25	40.2	72.73	35.64	43.14	35.29	42.42	36.63	46.53	62.63	65.66	40.59	69.7	72.73	43.14	45.54	-	51.16	53.47	48	50.67	66.1	72.79	54.67	47.17	46.54	Pollicipes polymerus
Portunus trituberculatus	43.14	43.14	32.35	29.41	23.28	88.24	35.29	49.02	72.55	41.18	39.22	50	56.86	35.29	36.27	51.96	40.2	36.27	51.96	56.86	37.25	-	74.92	49.17	60.73	44.08	49.5	54.79	51.89	51.89	Portunus trituberculatus
Pseudocarcinus gigas	42.16	44.12	35.29	31.37	25.86	77.45	39.22	57.84	82.35	40.2	42.16	54.9	58.82	40.2	40.2	57.84	44.12	40.2	53.92	57.84	41.18	75.49	-	51.49	61.06	50	52.81	59.08	54.09	57.55	Pseudocarcinus gigas
Speleonectes tulumensis	38.61	39.6	31.68	26.73	22.41	35.29	38.61	34.65	39.22	31.37	30.69	32.67	29.7	38.61	40.59	32.67	41.58	39.6	37.25	29.7	36.63	34.31	39.22	-	51.33	48.84	47.33	55.67	46.86	45.91	Speleonectes tulumensis
Squilla mantis	37.62	43.56	34.65	26.73	17.24	50.98	38.61	47.52	55.88	42.16	42.57	54.46	62.38	40.59	41.58	95.05	41.58	41.58	50	65.35	39.6	50.98	56.86	32.67	-	49.83	55.33	57	52.2	53.14	Squilla mantis
Striatobalanus amaryllis	40	84.85	35.42	29.17	21.05	41.18	66.67	37.62	43.14	34.65	42.71	35.64	44.55	77.32	77.78	37.62	79.8	75.76	37.25	44.55	66.67	38.24	41.18	37.62	39.6	-	73.97	54.49	46.71	47.96	Striatobalanus amaryllis
Tetraclita japonica	39	78.79	34.69	31.63	20.69	39.22	76.77	38.61	42.16	35.29	43.88	41.58	50.5	72.73	75.76	44.55	75.76	76.77	39.22	50.5	75.76	38.24	40.2	37.62	46.53	78.57	-	56.33	49.37	47.8	Tetraclita japonica
Tricholepidion gertschi	40.59	42.57	32.67	29.7	25.86	47.06	47.52	47.52	51.96	45.1	44.55	40.59	49.5	37.62	42.57	53.47	43.56	46.53	51.96	48.51	46.53	47.06	51.96	40.59	52.48	40.59	45.54	-	54.72	54.09	Tricholepidion gertschi
Triops cancriformis	40.19	40.19	32.71	26.17	26.05	48.6	33.64	43.93	53.27	34.58	38.32	42.99	46.73	35.51	39.25	48.6	40.19	38.32	54.21	46.73	36.45	45.79	49.53	34.58	47.66	35.51	35.51	47.66	-	73.27	Triops cancriformis
Triops longicaudatus	37.38	39.25	32.71	26.17	22.69	42.99	34.58	39.25	49.53	34.58	38.32	42.06	44.86	33.64	36.45	49.53	39.25	36.45	50.47	44.86	37.38	42.06	46.73	31.78	48.6	34.58	35.51	44.86	71.03	-	Triops longicaudatus
Nucleotide	Argulus japonicus	Amphibalanus amphitrite	Argulus americanus	Armillifer armillatus	Calanus hyperboreus	Callinectes sapidus	Capitulum mitella	Cherax destructor	Eriocheir sinensis	Gomphiocephalus hodgsoni	Lithobius forficatus	Macrobrachium rosenbergii	Marsupenaeus japonicus	Megabalanus volcano	Megabalanus ajax	Harpiosquilla harpax	Nobia grandis	Notochthamalus scabrosus	Panulirus japonicus	Penaeus monodon	Pollicipes polymerus	Portunus trituberculatus	Pseudocarcinus gigas	Speleonectes tulumensis	Squilla mantis	Striatobalanus amaryllis	Tetraclita japonica	Tricholepidion gertschi	Triops cancriformis	Triops longicaudatus

## Sheet: nad5__identity
	Argulus japonicus	Amphibalanus amphitrite	Argulus americanus	Armillifer armillatus	Calanus hyperboreus	Callinectes sapidus	Capitulum mitella	Cherax destructor	Eriocheir sinensis	Gomphiocephalus hodgsoni	Lithobius forficatus	Macrobrachium rosenbergii	Marsupenaeus japonicus	Megabalanus volcano	Megabalanus ajax	Harpiosquilla harpax	Nobia grandis	Notochthamalus scabrosus	Panulirus japonicus	Penaeus monodon	Pollicipes polymerus	Portunus trituberculatus	Pseudocarcinus gigas	Speleonectes tulumensis	Squilla mantis	Striatobalanus amaryllis	Tetraclita japonica	Tricholepidion gertschi	Triops cancriformis	Triops longicaudatus	Amino acid
Argulus japonicus	-	49.36	67.3	49.19	43.52	49.25	50.88	46.92	49.14	49.46	49.05	48.98	47.32	48.46	47.02	49.56	52.22	50.23	48.36	49.19	50.12	48.85	48.99	50.21	50.67	51.11	50	49.68	48.04	49.19	Argulus japonicus
Amphibalanus amphitrite	37.76	-	51.69	44.03	48.15	54.96	71.95	53.92	55.38	55.71	53.52	54.07	56.02	75.28	70.97	56.85	80.22	75.18	55.45	58.2	70.79	56	56.44	54.12	56.56	81.16	75.88	57.24	54.95	53.61	Amphibalanus amphitrite
Argulus americanus	62.59	38.64	-	46.26	45.76	50.92	48.6	47.9	52.07	52.25	47.83	50.85	50.61	50.84	48.89	52.59	52.98	51.28	49.34	52.32	49.42	52.53	51.7	49.68	53.06	54.14	50.53	49.97	50.4	50.17	Argulus americanus
Armillifer armillatus	37.52	33.86	36.27	-	40.2	44.61	45.9	45.48	44.82	43.91	47.9	46.46	46.34	42.02	40.34	44.73	46.55	43.74	43.69	46.18	44.2	44.67	44.98	46.29	45.08	45.02	46.78	45.95	42.97	43.51	Armillifer armillatus
Calanus hyperboreus	35.58	40.24	35.23	31.2	-	48.68	46.54	47.76	50	45.58	46.52	46.18	46.79	48.21	49.91	46.59	48.1	47.92	47.9	48.74	47.84	49.08	47.76	45.83	47.27	49.31	46.77	48.88	47.99	47.16	Calanus hyperboreus
Callinectes sapidus	37.93	47.32	38.62	35.06	43.03	-	54.56	62.22	70.08	53.89	54.47	58.88	62.77	53.98	52.51	61.07	56.98	53.11	60.1	64.32	53.89	79.8	69.68	52.91	60.44	57.32	55.59	59.01	54.76	54.01	Callinectes sapidus
Capitulum mitella	39.51	78.56	37.24	33.86	39.72	45.6	-	53.81	53.6	54.22	53.41	53.9	53.95	69.01	66.39	53.55	74.06	72.77	53.08	56.06	68.86	53.86	53.73	54.53	54.71	74.71	73.24	55.06	52.63	52.46	Capitulum mitella
Cherax destructor	38	47.15	37.65	34.54	42.51	60.55	46.29	-	62.85	52.83	53.91	60.61	62.54	53.17	51.41	59.86	54.9	52.02	60.33	62.94	52.97	62.68	61.64	52.73	59.8	55.25	55.13	57.4	51.43	52.52	Cherax destructor
Eriocheir sinensis	37.76	46.38	38.1	35	43.2	73.01	46.9	60.9	-	54.82	53.97	60.67	64.67	53.37	52.24	62.75	57.4	53.71	61.72	66.17	54.66	69.73	71.58	54.52	63.03	57.46	55.56	59.18	54.42	54.93	Eriocheir sinensis
Gomphiocephalus hodgsoni	38.16	46.5	38.16	32.42	38.54	45.92	44.62	45.5	44.48	-	52.84	53.74	53.03	53.08	50.77	56.75	57.65	54.51	53.14	56.83	54.19	55.82	55.93	51.68	56.46	57.42	54.97	56.63	53.89	53.5	Gomphiocephalus hodgsoni
Lithobius forficatus	37.61	46.89	34.84	34.79	39.41	48.53	45.5	49.66	46.9	43.71	-	55.25	53.51	50.87	49.08	55.83	55.02	52.42	53.39	56.35	51.96	53.89	53.26	52.66	56.29	54.27	53.58	56.23	53.82	52.79	Lithobius forficatus
Macrobrachium rosenbergii	37.83	48.62	39.4	35.2	41.07	58.2	48.27	59.41	59.41	47.2	49.48	-	64.49	51.47	50.52	63.46	55	51.47	59.3	63.9	53.41	59.11	60.31	56	63.28	55.46	53.67	59.99	52.5	54.34	Macrobrachium rosenbergii
Marsupenaeus japonicus	38.17	50.09	38.86	36.27	42.78	62.69	47.84	64.08	64.25	47.37	49.31	68.86	-	55.1	52.85	68.24	56.43	53.83	60.1	77.08	54.29	63.23	63.57	54.18	68.01	57.29	56.31	60.59	54.87	54.67	Marsupenaeus japonicus
Megabalanus volcano	37.35	85.96	39.27	33.8	40.07	47.15	77.37	46.98	47.07	44.96	43.6	48.44	48.88	-	77.75	54.48	75.63	72.35	53.31	58.6	68.38	54.38	54.59	51.97	54.48	77.21	73.52	54.6	53.15	52.34	Megabalanus volcano
Megabalanus ajax	37.41	81.02	38.29	33.68	39.03	47.67	73.46	47.32	46.9	45.13	44.12	47.75	48.53	88.77	-	52.31	71.44	68.86	52.05	54.5	66.1	52.56	52.37	49.16	51.96	72.02	70.03	52.33	49.68	51.21	Megabalanus ajax
Harpiosquilla harpax	41.01	47.58	39.44	34.73	40.21	57.51	46.37	57.17	58.55	48.9	47.58	62.59	68.17	47.06	47.92	-	58	54.94	59.3	69.65	54.62	62.86	61.64	56.35	84.88	57.37	54.65	62.06	54.97	55.38	Harpiosquilla harpax
Nobia grandis	38.29	86.12	38.81	34.74	40.24	48.36	77.5	46.98	46.21	45.47	45.67	48.62	48.7	83.51	81.2	47.58	-	76.12	56.02	59.82	72.32	58.13	58.12	56.5	57.83	82.39	78.29	58.79	55.12	55.57	Nobia grandis
Notochthamalus scabrosus	38.29	80.84	38.11	34.56	41.8	46.63	78.56	46.63	46.03	43.59	44.46	47.92	48.53	79.3	75.57	46.02	79.61	-	52.85	57.51	70.73	54.04	53.21	52.9	54.65	75.59	73.77	55.46	53.56	51.94	Notochthamalus scabrosus
Panulirus japonicus	38.69	48.53	38.69	34.72	41.65	59.86	46.8	59.52	60.55	44.48	46.55	58.65	59.17	48.36	47.5	58.65	48.53	47.5	-	61.03	53.08	61.89	61.13	53.37	59.12	55.5	54.06	58.52	52.58	53.18	Panulirus japonicus
Penaeus monodon	38.37	49.31	39.93	34.9	41.92	62.87	48.79	62.87	63.9	46.69	49.31	66.78	84.43	48.44	47.75	66.78	48.1	48.96	59.86	-	55.72	65.36	64.72	55.91	69.12	60.39	57.04	62.43	57.55	56.67	Penaeus monodon
Pollicipes polymerus	38.11	74.52	37.76	33.86	41.8	46.8	73.29	45.08	46.38	45.98	45.16	45.85	47.15	74.56	72.89	46.71	72.93	73.99	46.46	46.71	-	54.41	53.41	51.94	55.14	71.32	69.68	54.28	54.48	53.18	Pollicipes polymerus
Portunus trituberculatus	38.62	47.32	38.45	34.37	43.37	88.56	46.11	60.21	71.11	45.41	47.67	57.51	62.35	46.29	46.63	57.34	47.84	46.46	59.86	63.04	46.8	-	72.51	52.62	62.23	56.63	55.82	60.05	55.56	55.27	Portunus trituberculatus
Pseudocarcinus gigas	36.1	47.06	36.79	33.39	43.55	72.62	45.67	60.38	71.97	45.24	45.77	59.86	63.84	47.75	47.23	57.61	46.71	44.98	59.62	61.76	46.19	72.1	-	53.86	61.47	58.87	56.5	59.07	57.28	55.1	Pseudocarcinus gigas
Speleonectes tulumensis	38.1	43.65	37.04	33.75	37.07	44.31	44	45.69	44.14	40.14	43.6	45.03	46.46	42.78	41.57	46.42	44.17	42.78	45.08	46.53	41.39	44.48	44.56	-	55.19	54.76	52.5	55.92	52.83	52.12	Speleonectes tulumensis
Squilla mantis	40.84	48.62	39.97	34.21	40.55	57.51	47.58	57.69	58.89	48.56	48.62	63.29	67.65	47.92	48.44	94.06	47.92	47.23	58.65	66.78	46.89	57.17	57.79	46.25	-	57.25	55.29	60.51	55.2	55.73	Squilla mantis
Striatobalanus amaryllis	37.59	89.63	40.03	34.04	41.28	47.5	78.21	47.32	47.24	46.32	45.16	48.1	48.88	87.37	83.13	47.23	88.58	80.67	48.53	48.79	73.99	47.32	47.92	44	47.58	-	77.82	57.47	55.87	55.75	Striatobalanus amaryllis
Tetraclita japonica	38.46	84.36	38.99	34.56	41.28	47.15	76.8	47.67	48.1	45.98	45.33	49.13	49.22	82.46	78.73	47.75	80.84	81.02	48.01	48.79	72.58	46.8	47.23	43.83	49.31	83.83	-	56.09	52.81	52.28	Tetraclita japonica
Tricholepidion gertschi	38.55	49.4	39.07	35.11	42.78	51.38	47.68	53.45	50.69	47.54	48.88	56.55	56.55	48.54	48.36	54.48	47.85	48.02	51.03	54.83	46.82	51.9	51.72	45.09	54.83	48.36	48.02	-	56.84	55.61	Tricholepidion gertschi
Triops cancriformis	35.99	45.58	38.93	33.28	39	47.25	45.06	45.19	46.74	46.17	45.09	46.64	48.11	45.58	44.89	45.61	44.54	44.89	45.19	48.19	46.45	47.42	46.91	39.97	45.78	45.93	45.06	49.23	-	71.49	Triops cancriformis
Triops longicaudatus	36.93	44.81	38.68	32.81	41.75	48.37	45.33	47.34	46.66	45.9	43.72	47.66	50.26	46.71	46.19	48.53	45.33	44.98	47.34	48.97	45.85	48.03	47.68	39.37	48.35	46.37	44.98	49.91	72.27	-	Triops longicaudatus
Nucleotide	Argulus japonicus	Amphibalanus amphitrite	Argulus americanus	Armillifer armillatus	Calanus hyperboreus	Callinectes sapidus	Capitulum mitella	Cherax destructor	Eriocheir sinensis	Gomphiocephalus hodgsoni	Lithobius forficatus	Macrobrachium rosenbergii	Marsupenaeus japonicus	Megabalanus volcano	Megabalanus ajax	Harpiosquilla harpax	Nobia grandis	Notochthamalus scabrosus	Panulirus japonicus	Penaeus monodon	Pollicipes polymerus	Portunus trituberculatus	Pseudocarcinus gigas	Speleonectes tulumensis	Squilla mantis	Striatobalanus amaryllis	Tetraclita japonica	Tricholepidion gertschi	Triops cancriformis	Triops longicaudatus

## Sheet: nad4__identity
	Argulus japonicus	Amphibalanus amphitrite	Argulus americanus	Armillifer armillatus	Calanus hyperboreus	Callinectes sapidus	Capitulum mitella	Cherax destructor	Eriocheir sinensis	Gomphiocephalus hodgsoni	Lithobius forficatus	Macrobrachium rosenbergii	Marsupenaeus japonicus	Megabalanus volcano	Megabalanus ajax	Harpiosquilla harpax	Nobia grandis	Notochthamalus scabrosus	Panulirus japonicus	Penaeus monodon	Pollicipes polymerus	Portunus trituberculatus	Pseudocarcinus gigas	Speleonectes tulumensis	Squilla mantis	Striatobalanus amaryllis	Tetraclita japonica	Tricholepidion gertschi	Triops cancriformis	Triops longicaudatus	Amino acid
Argulus japonicus	-	45.1	66.38	46.98	41.04	48.24	46.83	47.14	48.73	48.83	44.76	46.9	47.81	46.6	36.23	46.69	49.66	46.75	45.16	47.88	46.75	47.5	49.59	46.88	46.91	49.66	47.2	46.53	48.92	47.63	Argulus japonicus
Amphibalanus amphitrite	31.06	-	45.32	41.21	40.98	49.93	61.73	46.63	48.86	48.91	44.9	48.82	49.19	63.87	49.26	50.55	66.1	62.83	48.53	50.22	59.64	50.51	50.96	47.19	50.18	65.36	61.28	49.42	49.31	49.6	Amphibalanus amphitrite
Argulus americanus	57.38	30.18	-	44.16	44.24	50.11	46.98	46.54	48.88	48.9	47.43	46.98	47.81	49.22	38.37	47.14	51.16	46.6	46.87	48.85	48.02	50.11	51.01	46.96	47.66	49.14	46	46.97	49.66	48.5	Argulus americanus
Armillifer armillatus	31.51	30.24	29.45	-	36.71	45.1	45.71	44.24	43.67	43.12	43.4	43.84	42.76	41.54	31.7	43.15	45.13	43.11	43.1	43.35	42.81	44.81	45.03	43.97	44.04	44.61	45.81	43.9	42.08	42.18	Armillifer armillatus
Calanus hyperboreus	31.33	31	32.44	30.02	-	46.62	44.98	48.12	47.04	48.68	47.97	44.99	47.45	45.79	36.85	48.15	46.09	45.05	45.92	47.89	45.05	46.55	46.7	44.96	47.56	45.79	44.61	48.08	46.71	46.83	Calanus hyperboreus
Callinectes sapidus	34.6	37.14	35.27	33.04	38.67	-	53.12	65.55	69.66	55.38	55.51	61.8	66.74	52.15	40.87	64.21	56.6	54.38	62.29	66.37	53.56	81.2	74.83	55.46	65.7	57.12	53.26	59.11	56.31	55.75	Callinectes sapidus
Capitulum mitella	35.94	61.28	34.6	34.82	37.31	41.91	-	52.29	52.63	52.34	50.78	54.6	53.1	67.52	52.44	52.41	72.32	69.62	52.23	53.62	66.39	52.45	53.86	52.58	53.59	70.44	70.67	53.9	51.81	51.56	Capitulum mitella
Cherax destructor	35.33	38.95	34.67	35.32	41.59	64.96	46.14	-	63.83	54.24	53.97	61.07	65.55	50.07	38.49	60.64	54.43	53.32	61.34	64.21	51.18	64.06	65.85	55.43	61.61	52.81	52.29	56.32	53.1	53.33	Cherax destructor
Eriocheir sinensis	36.75	36.4	33.63	32.3	40.13	68.9	44.25	64.51	-	57.36	53.12	63.15	66.44	53.96	40.86	63.39	55.37	53.81	62.97	67.11	52.85	69.96	72.5	54.74	63.98	55	53.89	58.74	56.77	56.85	Eriocheir sinensis
Gomphiocephalus hodgsoni	31.73	35.79	31.95	29.32	39.61	42.76	40.48	44.64	44.74	-	52.16	53.48	55.41	51.83	41.09	56.12	55.78	52.56	54.54	57.38	51.24	56.56	57.58	54.19	56.19	53.81	51.98	56.67	53.21	55.05	Gomphiocephalus hodgsoni
Lithobius forficatus	32.67	33.55	34.44	30.16	36.06	47.88	42.26	45.78	46.77	38.6	-	52.16	53.45	49.59	38.56	52.23	51.96	50.63	51.38	53.97	49.96	53.65	53.35	52.03	52.6	50.11	49.3	54.25	51.11	50.95	Lithobius forficatus
Macrobrachium rosenbergii	32.59	38.46	32.59	31.93	40.67	60.54	46.12	62.05	61.07	42.54	44.54	-	64.95	52.52	40.52	62.49	56.31	53.34	61.61	64.95	52.97	62.17	63.52	55.61	63.31	55.34	54.45	59.93	53.93	53.77	Macrobrachium rosenbergii
Marsupenaeus japonicus	34.89	38.29	32.89	32.89	40.71	65.62	47.02	66.74	65.62	46.39	46.44	69.42	-	53.4	41.49	66.37	55.24	55.83	63.05	78.9	53.47	65.1	67.41	54.03	66	56.2	54.36	58.02	54.73	55.97	Marsupenaeus japonicus
Megabalanus volcano	35.04	64.97	35.27	32.89	36.87	44.12	75.78	46.14	46.68	39.39	42.04	45.68	45.92	-	63.34	53	75.79	71.8	52.97	53.03	65.64	54.38	54.15	51.55	53.22	73.91	71.35	53.01	51.74	50.4	Megabalanus volcano
Megabalanus ajax	27.63	50.62	27.99	25.54	28.75	34.69	58.39	35.8	35.51	32.05	32.86	35.75	36.16	71.74	-	41.86	55.94	54.87	41.41	42.32	51.46	41.41	41.82	39.73	42.1	56.12	55.7	41.7	40.64	39.01	Megabalanus ajax
Harpiosquilla harpax	34.22	39.25	30.67	31.86	42.13	59.6	46.24	59.02	59.38	46.27	45.43	60.94	67.26	45.35	35.87	-	57.51	54.7	61.7	66.44	52.33	64.06	65.18	55.56	82.4	56.7	55.14	58.59	57.22	56.7	Harpiosquilla harpax
Nobia grandis	34.6	64.08	34.82	33.56	38.41	45.23	76.68	48.34	46.46	40.26	42.48	47.23	46.8	84.04	63.86	47.57	-	73.76	53.19	56.87	70.3	56.38	57.49	56.06	56.4	78.95	75.64	55.81	54.18	54.98	Nobia grandis
Notochthamalus scabrosus	34.15	61.42	34.15	32.66	38.19	44.12	76.46	47.02	45.35	39.61	43.14	47.89	47.9	80.67	60.64	47.57	79.78	-	53.34	56.13	67.14	54.53	54.75	53.55	56.92	73.91	73.68	54.41	52.7	50.98	Notochthamalus scabrosus
Panulirus japonicus	33.63	38.24	33.18	31.49	37.03	61.38	44.57	64.67	61.47	45.08	44.67	59.6	63.33	45.9	35.75	58.35	46.78	46.12	-	64.09	51.48	63.26	64.68	53.86	61.85	52.89	53.26	56.33	53.71	51.61	Panulirus japonicus
Penaeus monodon	35.11	36.98	32.67	32.67	40.27	64.51	46.8	66.96	64.73	47.26	46.67	68.97	91.07	44.59	35.45	65.7	46.14	46.58	63.11	-	53.99	66	67.41	55.58	66.82	57.53	55.02	60.46	54.43	55.97	Penaeus monodon
Pollicipes polymerus	34.82	57.21	35.27	32.44	36.87	45.01	70.18	46.36	44.91	39.39	41.37	46.56	47.24	71.69	55.28	46.02	74.16	71.69	45.23	46.36	-	52.89	53.49	51.48	54.11	68.87	70.08	54.41	51.3	51.49	Pollicipes polymerus
Portunus trituberculatus	35.49	36.26	35.04	32.59	39.11	87.44	42.57	65.4	68.46	42.98	45.66	58.74	65.18	43.9	33.98	59.38	45.01	43.68	61.16	63.62	45.23	-	73.03	54.64	63.16	56.38	52.45	58.07	56.31	55.97	Portunus trituberculatus
Pseudocarcinus gigas	36.38	38.9	35.04	33.48	39.11	73.99	44.12	65.18	73.6	45.39	46.99	62.11	66.29	46.56	36.81	60.94	47.23	44.35	61.83	64.51	45.23	73.09	-	56.27	66.74	56.31	54.53	59.33	57.27	57.07	Pseudocarcinus gigas
Speleonectes tulumensis	32.59	35.81	33.04	30.09	35.25	44.67	43.27	46.24	47.01	38.21	42.48	45.56	47.79	43.49	34.04	45.23	45.03	45.25	45.01	48.23	43.71	45.11	45.11	-	57.19	52.81	53.4	57.6	51.44	50.84	Speleonectes tulumensis
Squilla mantis	34.22	39.04	31.11	32.52	41.69	60.49	45.58	60.58	61.38	46.93	45.43	61.38	68.82	46.68	36.75	93.53	47.79	47.35	58.57	67.71	46.02	60.27	61.83	44.35	-	57.66	54.11	60.15	57.74	56.48	Squilla mantis
Striatobalanus amaryllis	35.49	60.98	33.26	32.21	37.31	45.45	73.77	45.92	45.8	39.61	41.15	45.45	47.46	80.45	62.08	47.57	81.35	78.65	44.79	46.8	69.21	44.79	46.12	43.93	48.23	-	74.36	56.84	54.33	53.89	Striatobalanus amaryllis
Tetraclita japonica	33.93	60.98	32.59	34	37.53	43.9	77.13	46.14	45.35	38.73	42.48	47.67	47.9	78.65	61.54	47.12	82.02	80	46.12	47.24	72.36	42.79	46.34	44.15	47.12	78.65	-	54.04	51.74	50.69	Tetraclita japonica
Tricholepidion gertschi	34	35.95	33.11	28.79	40.62	53.22	44.4	51.77	52.33	44.32	50	52.33	55.97	45.05	35.68	53.44	47.25	46.59	51.55	56.19	47.03	51.44	53.44	48.57	54.1	47.25	46.37	-	57.47	55.78	Tricholepidion gertschi
Triops cancriformis	37.28	37.12	35.94	29.78	39.6	47.67	44.25	46.8	49.78	40.52	42.83	45.45	48.57	44.25	34.51	47.57	44.91	43.36	47.01	48.34	43.58	46.78	49	41.37	47.79	42.92	44.25	47.78	-	71.36	Triops cancriformis
Triops longicaudatus	34.93	35.34	34.93	29.35	40.17	45.83	42.61	45.61	46.49	40.6	41.58	43.86	49.34	41.52	32.93	46.71	43.26	40.43	44.64	48.46	41.09	46.49	47.59	38.86	46.27	41.09	42.39	47.14	69.18	-	Triops longicaudatus
Nucleotide	Argulus japonicus	Amphibalanus amphitrite	Argulus americanus	Armillifer armillatus	Calanus hyperboreus	Callinectes sapidus	Capitulum mitella	Cherax destructor	Eriocheir sinensis	Gomphiocephalus hodgsoni	Lithobius forficatus	Macrobrachium rosenbergii	Marsupenaeus japonicus	Megabalanus volcano	Megabalanus ajax	Harpiosquilla harpax	Nobia grandis	Notochthamalus scabrosus	Panulirus japonicus	Penaeus monodon	Pollicipes polymerus	Portunus trituberculatus	Pseudocarcinus gigas	Speleonectes tulumensis	Squilla mantis	Striatobalanus amaryllis	Tetraclita japonica	Tricholepidion gertschi	Triops cancriformis	Triops longicaudatus

[truncated: 3 more sheets: atp8__identity, nad2__identity, nad6__identity]
